# Supplementary material for: Bis{(E)-4-chloro-2-[(2-chloro-3-pyrid­yl)imino­methyl-κN]phenolato-κO}copper(II)
Source: Acta Crystallogr Sect E Struct Rep Online. 2009 Jul 31;65(Pt 8):m1013. doi: 10.1107/S1600536809029651 (PMC2977127; doi:10.1107/S1600536809029651)
Supplement: Supplementary file 1 [file e-65-m1013-sup1.cif]

##############################################################################
###                                                                        ###
###        Electronic paper (Acta Crystallographica Section E)             ###
###                                                                        ###
##############################################################################
#                                                                            #
# This CIF contains the data in a paper accepted for publication in Acta     #
# Crystallographica Section E. It conforms to the requirements of Notes      #
# for Authors for Section E, and has been peer reviewed under the auspices   #
# of the IUCr Commission on Journals.                                        #
#                                                                            #
# Full details of the Crystallographic Information File format               #
# are given in the paper "The Crystallographic Information File (CIF):       #
# a New Standard Archive File for Crystallography" by S. R. Hall, F. H.      #
# Allen and I. D. Brown [Acta Cryst. (1991), A47, 655-685].                  #
#                                                                            #
# The current version of the core CIF dictionary is obtainable from          #
# ftp://ftp.iucr.org/pub/cif_core.dic. The current version number is 2.4.    #
#                                                                            #
# Software is freely available for graphical display of the structure(s) in  #
# this CIF.  For information consult the CIF home page http://www.iucr.org/  #
# cif/home.html                                                              #
#                                                                            #
# This file may be used for bona fide research purposes within the           #
# scientific community so long as proper attribution is given to the journal # 
# article from which it was obtained.                                        #
#                                                                            #
##############################################################################
                                             
data_global
_audit_creation_method     SHELXL-97
_journal_data_validation_number     ?
_journal_date_recd_electronic     2009-07-23
_journal_date_accepted     2009-07-24
_journal_name_full     'Acta Crystallographica, Section E'
_journal_year     2009
_journal_volume     65
_journal_issue      8
_journal_page_first     m1013
_journal_page_last     m1013
_journal_paper_category     QM
_journal_coeditor_code     AT2850
_publ_contact_author_name     'Wen-Kui Dong'
_publ_contact_author_address
;
 School of Chemical and Biological Engineering
 Lanzhou Jiaotong University
 Lanzhou 730070
 People's Republic of China
;
_publ_contact_author_email     dongwk@mail.lzjtu.cn
_publ_contact_author_fax     '0086 931 4956512'
_publ_contact_author_phone     '0086 931 4938703'
_publ_section_title
;\
Bis{(<i>E</i>)-4-chloro-2-[(2-chloro-3-pyridyl)iminomethyl-\k<i>N</i>]\
phenolato-\k<i>O</i>}copper(II)
;
loop_
    _publ_author_name
    _publ_author_address
    'Ding, Yu-Jie'
;
 Department of Biochemical Engineering
 Anhui University of Technology And Science
 Wuhu 241000
 People's Republic of China
;
    'Tong, Jun-Feng'
;
 School of Chemical and Biological Engineering
 Lanzhou Jiaotong University
 Lanzhou 730070
 People's Republic of China
;
    'Dong, Wen-Kui'
;
 School of Chemical and Biological Engineering
 Lanzhou Jiaotong University
 Lanzhou 730070
 People's Republic of China
;
    'Sun, Yin-Xia'
;
 School of Chemical and Biological Engineering
 Lanzhou Jiaotong University
 Lanzhou 730070
 People's Republic of China
;
    'Yao, Jian'
;
 School of Chemical and Biological Engineering
 Lanzhou Jiaotong University
 Lanzhou 730070
 People's Republic of China
;
data_I
_audit_creation_method     SHELXL-97
_chemical_name_systematic
;
Bis{(<i>E</i>)-4-chloro-2-[(2-chloro-3-pyridyl)iminomethyl-
\k<i>N</i>]phenolato-\k<i>O</i>}copper(II)
;
_chemical_name_common     ?
_chemical_formula_moiety     'C24 H14 Cl4 Cu N4 O2'
_chemical_formula_sum     'C24 H14 Cl4 Cu N4 O2'
_chemical_formula_iupac     '[Cu (C12 H7 Cl2 N2 O)2]'
_chemical_formula_weight     595.73
_chemical_melting_point     ?
_symmetry_cell_setting     monoclinic
_symmetry_space_group_name_H-M     'P 21/c'
_symmetry_space_group_name_Hall     '-P 2ybc'
loop_
    _symmetry_equiv_pos_as_xyz
    'x, y, z'
    '-x, y+1/2, -z+1/2'
    '-x, -y, -z'
    'x, -y-1/2, z-1/2'
_cell_length_a     20.236(2)
_cell_length_b     11.4821(14)
_cell_length_c     10.5458(9)
_cell_angle_alpha     90.00
_cell_angle_beta     90.132(2)
_cell_angle_gamma     90.00
_cell_volume     2450.3(4)
_cell_formula_units_Z     4
_cell_measurement_reflns_used     2435
_cell_measurement_theta_min     26.23
_cell_measurement_theta_max     25.275
_cell_measurement_temperature     298(2)
_exptl_crystal_description     needle-like
_exptl_crystal_colour     brown
_exptl_crystal_size_max     0.40
_exptl_crystal_size_mid     0.14
_exptl_crystal_size_min     0.09
_exptl_crystal_density_diffrn     1.615
_exptl_crystal_density_meas     ?
_exptl_crystal_density_method     'not measured'
_exptl_crystal_F_000     1196
_exptl_absorpt_coefficient_mu     1.358
_exptl_absorpt_correction_type     multi-scan
_exptl_absorpt_process_details     '(SADABS; Sheldrick, 1996)'
_exptl_absorpt_correction_T_min     0.6126
_exptl_absorpt_correction_T_max     0.8875
_exptl_special_details
;
;
_diffrn_ambient_temperature     298(2)
_diffrn_radiation_type     MoK\a
_diffrn_radiation_wavelength     0.71073
_diffrn_radiation_source     'fine-focus sealed tube'
_diffrn_radiation_monochromator     graphite
_diffrn_measurement_device_type     'Buker SMART 1000 CCD area-detector'
_diffrn_measurement_method     '\f and \w'
_diffrn_detector_area_resol_mean     ?
_diffrn_reflns_number     12294
_diffrn_reflns_av_R_equivalents     0.0580
_diffrn_reflns_av_sigmaI/netI     0.0753
_diffrn_reflns_theta_min     2.01
_diffrn_reflns_theta_max     25.02
_diffrn_reflns_theta_full     25.02
_diffrn_measured_fraction_theta_max     0.997
_diffrn_measured_fraction_theta_full     0.997
_diffrn_reflns_limit_h_min     -24
_diffrn_reflns_limit_h_max     19
_diffrn_reflns_limit_k_min     -13
_diffrn_reflns_limit_k_max     13
_diffrn_reflns_limit_l_min     -12
_diffrn_reflns_limit_l_max     12
_diffrn_standards_number     0
_diffrn_standards_interval_count     .
_diffrn_standards_interval_time     .
_diffrn_standards_decay_%     ?
_refine_special_details
;
Refinement of <i>F</i>^2^ against ALL reflections. The weighted <i>R</i>-factor
<i>wR</i> and goodness of fit <i>S</i> are based on <i>F</i>^2^, conventional
<i>R</i>-factors <i>R</i> are based on <i>F</i>, with <i>F</i> set to zero for
negative <i>F</i>^2^. The threshold expression of <i>F</i>^2^ >
\s(<i>F</i>^2^) is used only for calculating <i>R</i>-factors(gt) <i>etc</i>.
and is not relevant to the choice of reflections for refinement.
<i>R</i>-factors based on <i>F</i>^2^ are statistically about twice as large
as those based on <i>F</i>, and <i>R</i>- factors based on ALL data will be
even larger.
;
_reflns_number_total     4320
_reflns_number_gt     2614
_reflns_threshold_expression     I>2\s(I)
_refine_ls_structure_factor_coef     Fsqd
_refine_ls_matrix_type     full
_refine_ls_R_factor_all     0.0850
_refine_ls_R_factor_gt     0.0428
_refine_ls_wR_factor_gt     0.0579
_refine_ls_wR_factor_ref     0.0647
_refine_ls_goodness_of_fit_ref     1.015
_refine_ls_restrained_S_all     1.015
_refine_ls_number_reflns     4320
_refine_ls_number_parameters     316
_refine_ls_number_restraints     0
_refine_ls_hydrogen_treatment     constr
_refine_ls_weighting_scheme     calc
_refine_ls_weighting_details
                 'calc w=1/[\s^2^(Fo^2^)+(0.0103P)^2^] where P=(Fo^2^+2Fc^2^)/3'
_atom_sites_solution_hydrogens     geom
_atom_sites_solution_primary     direct
_atom_sites_solution_secondary     difmap
_refine_ls_shift/su_max     0.001
_refine_ls_shift/su_mean     0.000
_refine_diff_density_max     0.421
_refine_diff_density_min     -0.387
_refine_ls_extinction_method     none
_refine_ls_extinction_coef     ?
_refine_ls_abs_structure_details     ?
_refine_ls_abs_structure_Flack     ?
loop_
    _atom_type_symbol
    _atom_type_description
    _atom_type_scat_dispersion_real
    _atom_type_scat_dispersion_imag
    _atom_type_scat_source
    'C' 'C' 0.0033 0.0016
                         'International Tables Vol C Tables 4.2.6.8 and 6.1.1.4'
    'H' 'H' 0.0000 0.0000
                         'International Tables Vol C Tables 4.2.6.8 and 6.1.1.4'
    'O' 'O' 0.0106 0.0060
                         'International Tables Vol C Tables 4.2.6.8 and 6.1.1.4'
    'N' 'N' 0.0061 0.0033
                         'International Tables Vol C Tables 4.2.6.8 and 6.1.1.4'
    'Cl' 'Cl' 0.1484 0.1585
                         'International Tables Vol C Tables 4.2.6.8 and 6.1.1.4'
    'Cu' 'Cu' 0.3201 1.2651
                         'International Tables Vol C Tables 4.2.6.8 and 6.1.1.4'
_computing_data_collection     'SMART (Siemens, 1996)'
_computing_cell_refinement     'SAINT (Siemens, 1996)'
_computing_data_reduction     'SAINT (Siemens, 1996)'
_computing_structure_solution     'SHELXS97 (Sheldrick, 2008)'
_computing_structure_refinement     'SHELXL97 (Sheldrick, 2008)'
_computing_molecular_graphics     'SHELXTL (Sheldrick, 2008)'
_computing_publication_material     'SHELXTL (Sheldrick, 2008)'
loop_
    _atom_site_type_symbol
    _atom_site_label
    _atom_site_fract_x
    _atom_site_fract_y
    _atom_site_fract_z
    _atom_site_U_iso_or_equiv
    _atom_site_adp_type
    _atom_site_calc_flag
    _atom_site_refinement_flags
    _atom_site_occupancy
    _atom_site_disorder_assembly
    _atom_site_disorder_group
    Cu Cu1 0.75122(2) 0.77649(3) 0.42109(4) 0.04479(14) Uani d . 1 . .
    Cl Cl1 0.85318(5) 0.19528(7) 0.24296(11) 0.0748(4) Uani d . 1 . .
    Cl Cl2 0.69809(5) 0.87831(8) 0.16425(10) 0.0715(3) Uani d . 1 . .
    Cl Cl3 0.63434(5) 1.36121(8) 0.53290(13) 0.0847(4) Uani d . 1 . .
    Cl Cl4 0.87717(5) 0.87627(9) 0.20907(10) 0.0712(3) Uani d . 1 . .
    N N1 0.69574(13) 0.6664(2) 0.3246(3) 0.0404(7) Uani d . 1 . .
    N N2 0.5723(2) 0.8484(3) 0.1640(4) 0.0824(12) Uani d . 1 . .
    N N3 0.81090(13) 0.9095(2) 0.4590(3) 0.0405(7) Uani d . 1 . .
    N N4 0.97911(16) 0.8403(3) 0.3522(3) 0.0580(9) Uani d . 1 . .
    O O1 0.82307(10) 0.67264(18) 0.4291(2) 0.0496(7) Uani d . 1 . .
    O O2 0.67527(11) 0.85984(17) 0.4727(2) 0.0475(7) Uani d . 1 . .
    C C1 0.71125(17) 0.5582(3) 0.3021(3) 0.0434(9) Uani d . 1 . .
    H H1 0.6795 0.5116 0.2634 0.052 Uiso calc R 1 . .
    C C2 0.77345(17) 0.5055(3) 0.3324(3) 0.0402(9) Uani d . 1 . .
    C C3 0.82696(17) 0.5658(3) 0.3882(3) 0.0387(9) Uani d . 1 . .
    C C4 0.88764(17) 0.5059(3) 0.3980(3) 0.0493(10) Uani d . 1 . .
    H H4 0.9234 0.5434 0.4355 0.059 Uiso calc R 1 . .
    C C5 0.89566(19) 0.3951(3) 0.3546(4) 0.0515(10) Uani d . 1 . .
    H H5 0.9366 0.3587 0.3612 0.062 Uiso calc R 1 . .
    C C6 0.8432(2) 0.3370(3) 0.3011(4) 0.0507(11) Uani d . 1 . .
    C C7 0.78289(18) 0.3887(3) 0.2908(3) 0.0479(10) Uani d . 1 . .
    H H7 0.7476 0.3474 0.2564 0.057 Uiso calc R 1 . .
    C C8 0.62746(19) 0.8039(3) 0.2075(4) 0.0560(11) Uani d . 1 . .
    C C9 0.63246(18) 0.7033(3) 0.2809(3) 0.0459(10) Uani d . 1 . .
    C C10 0.5749(2) 0.6457(3) 0.3112(4) 0.0635(12) Uani d . 1 . .
    H H10 0.5757 0.5791 0.3614 0.076 Uiso calc R 1 . .
    C C11 0.5154(2) 0.6894(4) 0.2649(5) 0.0825(15) Uani d . 1 . .
    H H11 0.4756 0.6519 0.2810 0.099 Uiso calc R 1 . .
    C C12 0.5177(3) 0.7896(5) 0.1948(5) 0.0967(18) Uani d . 1 . .
    H H12 0.4777 0.8195 0.1661 0.116 Uiso calc R 1 . .
    C C13 0.79004(17) 1.0141(3) 0.4799(3) 0.0432(9) Uani d . 1 . .
    H H13 0.8221 1.0711 0.4922 0.052 Uiso calc R 1 . .
    C C14 0.72224(17) 1.0512(3) 0.4859(3) 0.0398(9) Uani d . 1 . .
    C C15 0.66883(18) 0.9718(3) 0.4849(3) 0.0421(9) Uani d . 1 . .
    C C16 0.60489(17) 1.0190(3) 0.5003(3) 0.0522(11) Uani d . 1 . .
    H H16 0.5688 0.9689 0.5007 0.063 Uiso calc R 1 . .
    C C17 0.59427(18) 1.1356(3) 0.5146(4) 0.0575(11) Uani d . 1 . .
    H H17 0.5515 1.1639 0.5245 0.069 Uiso calc R 1 . .
    C C18 0.64736(19) 1.2118(3) 0.5142(4) 0.0531(11) Uani d . 1 . .
    C C19 0.71064(18) 1.1714(3) 0.5010(3) 0.0489(10) Uani d . 1 . .
    H H19 0.7459 1.2233 0.5021 0.059 Uiso calc R 1 . .
    C C20 0.91648(19) 0.8681(3) 0.3548(4) 0.0453(10) Uani d . 1 . .
    C C21 0.88043(17) 0.8917(3) 0.4636(4) 0.0403(9) Uani d . 1 . .
    C C22 0.91409(18) 0.8877(3) 0.5758(4) 0.0525(10) Uani d . 1 . .
    H H22 0.8923 0.9029 0.6516 0.063 Uiso calc R 1 . .
    C C23 0.98051(19) 0.8610(3) 0.5768(4) 0.0582(11) Uani d . 1 . .
    H H23 1.0044 0.8594 0.6522 0.070 Uiso calc R 1 . .
    C C24 1.01031(19) 0.8367(3) 0.4626(5) 0.0594(12) Uani d . 1 . .
    H H24 1.0548 0.8166 0.4631 0.071 Uiso calc R 1 . .
loop_
    _atom_site_aniso_label
    _atom_site_aniso_U_11
    _atom_site_aniso_U_22
    _atom_site_aniso_U_33
    _atom_site_aniso_U_12
    _atom_site_aniso_U_13
    _atom_site_aniso_U_23
    Cu1 0.0435(3) 0.0421(2) 0.0487(3) 0.0027(2) -0.0027(2) -0.0051(3)
    Cl1 0.0885(8) 0.0468(6) 0.0891(9) 0.0160(6) 0.0088(7) -0.0087(6)
    Cl2 0.0949(9) 0.0575(6) 0.0622(8) 0.0006(6) -0.0049(6) 0.0104(6)
    Cl3 0.0771(8) 0.0416(5) 0.1354(12) 0.0083(5) 0.0144(8) -0.0066(7)
    Cl4 0.0742(8) 0.0955(7) 0.0439(7) 0.0157(6) 0.0002(6) -0.0041(6)
    N1 0.0402(19) 0.0404(17) 0.041(2) 0.0038(14) -0.0034(15) -0.0013(15)
    N2 0.077(3) 0.082(3) 0.088(3) 0.029(2) -0.037(3) -0.017(2)
    N3 0.0379(19) 0.0411(16) 0.042(2) 0.0045(14) -0.0024(15) -0.0052(15)
    N4 0.047(2) 0.067(2) 0.060(3) 0.0051(18) 0.0065(19) -0.003(2)
    O1 0.0427(15) 0.0416(13) 0.0644(19) 0.0052(12) -0.0101(13) -0.0088(13)
    O2 0.0440(15) 0.0368(13) 0.0616(19) 0.0004(12) 0.0039(13) -0.0083(13)
    C1 0.042(2) 0.047(2) 0.041(3) -0.0048(19) -0.0006(19) 0.0013(19)
    C2 0.042(2) 0.040(2) 0.038(2) 0.0023(18) 0.0029(19) -0.0009(19)
    C3 0.038(2) 0.044(2) 0.035(2) 0.0022(18) 0.0044(18) 0.0038(19)
    C4 0.041(2) 0.056(2) 0.051(3) 0.006(2) -0.0053(19) 0.002(2)
    C5 0.052(3) 0.050(2) 0.052(3) 0.017(2) 0.006(2) 0.007(2)
    C6 0.062(3) 0.040(2) 0.050(3) 0.014(2) 0.008(2) 0.000(2)
    C7 0.058(3) 0.045(2) 0.041(3) 0.000(2) 0.002(2) 0.0018(19)
    C8 0.058(3) 0.057(3) 0.053(3) 0.021(2) -0.010(2) -0.012(2)
    C9 0.044(3) 0.052(2) 0.042(3) 0.010(2) -0.006(2) -0.011(2)
    C10 0.047(3) 0.074(3) 0.069(3) 0.004(2) -0.003(2) -0.018(2)
    C11 0.047(3) 0.107(4) 0.094(4) 0.001(3) -0.004(3) -0.031(3)
    C12 0.060(4) 0.120(5) 0.109(5) 0.040(4) -0.035(3) -0.038(4)
    C13 0.044(2) 0.045(2) 0.041(3) -0.0035(19) 0.0015(19) 0.0000(19)
    C14 0.038(2) 0.041(2) 0.040(2) 0.0049(18) 0.0003(18) -0.0015(18)
    C15 0.040(2) 0.048(2) 0.038(2) 0.0036(19) -0.0011(18) -0.0047(19)
    C16 0.041(2) 0.048(2) 0.067(3) -0.0001(19) 0.002(2) -0.001(2)
    C17 0.046(3) 0.053(2) 0.074(3) 0.006(2) -0.001(2) -0.004(2)
    C18 0.050(3) 0.035(2) 0.074(3) 0.008(2) 0.003(2) -0.006(2)
    C19 0.049(2) 0.042(2) 0.056(3) -0.0046(19) -0.001(2) 0.003(2)
    C20 0.050(3) 0.043(2) 0.043(3) 0.0017(19) 0.001(2) -0.0012(19)
    C21 0.042(2) 0.036(2) 0.043(3) -0.0001(18) -0.001(2) -0.0007(19)
    C22 0.053(3) 0.056(2) 0.048(3) 0.000(2) -0.002(2) 0.000(2)
    C23 0.050(3) 0.061(2) 0.063(3) -0.003(2) -0.014(2) 0.007(2)
    C24 0.044(3) 0.057(3) 0.077(4) -0.002(2) 0.004(3) 0.005(3)
_geom_special_details
;
All e.s.d.'s (except the e.s.d. in the dihedral angle between two l.s. planes)
are estimated using the full covariance matrix. The cell e.s.d.'s are taken
into account individually in the estimation of e.s.d.'s in distances, angles
and torsion angles; correlations between e.s.d.'s in cell parameters are only
used when they are defined by crystal symmetry. An approximate (isotropic)
treatment of cell e.s.d.'s is used for estimating e.s.d.'s involving l.s.
planes.
;
loop_
    _geom_bond_atom_site_label_1
    _geom_bond_atom_site_label_2
    _geom_bond_site_symmetry_2
    _geom_bond_distance
    _geom_bond_publ_flag
    Cu1 O1 . 1.882(2) ?
    Cu1 O2 . 1.892(2) ?
    Cu1 N1 . 1.972(3) ?
    Cu1 N3 . 1.987(3) ?
    Cl1 C6 . 1.751(3) ?
    Cl2 C8 . 1.727(4) ?
    Cl3 C18 . 1.747(3) ?
    Cl4 C20 . 1.731(4) ?
    N1 C1 . 1.303(3) ?
    N1 C9 . 1.424(4) ?
    N2 C8 . 1.309(4) ?
    N2 C12 . 1.336(5) ?
    N3 C13 . 1.292(3) ?
    N3 C21 . 1.422(4) ?
    N4 C20 . 1.307(4) ?
    N4 C24 . 1.324(5) ?
    O1 C3 . 1.303(3) ?
    O2 C15 . 1.298(3) ?
    C1 C2 . 1.432(4) ?
    C1 H1 . 0.9300 ?
    C2 C3 . 1.413(4) ?
    C2 C7 . 1.423(4) ?
    C3 C4 . 1.411(4) ?
    C4 C5 . 1.362(4) ?
    C4 H4 . 0.9300 ?
    C5 C6 . 1.374(5) ?
    C5 H5 . 0.9300 ?
    C6 C7 . 1.361(4) ?
    C7 H7 . 0.9300 ?
    C8 C9 . 1.394(5) ?
    C9 C10 . 1.379(4) ?
    C10 C11 . 1.391(5) ?
    C10 H10 . 0.9300 ?
    C11 C12 . 1.368(6) ?
    C11 H11 . 0.9300 ?
    C12 H12 . 0.9300 ?
    C13 C14 . 1.438(4) ?
    C13 H13 . 0.9300 ?
    C14 C19 . 1.409(4) ?
    C14 C15 . 1.414(4) ?
    C15 C16 . 1.413(4) ?
    C16 C17 . 1.365(4) ?
    C16 H16 . 0.9300 ?
    C17 C18 . 1.385(4) ?
    C17 H17 . 0.9300 ?
    C18 C19 . 1.369(4) ?
    C19 H19 . 0.9300 ?
    C20 C21 . 1.388(4) ?
    C21 C22 . 1.365(5) ?
    C22 C23 . 1.379(4) ?
    C22 H22 . 0.9300 ?
    C23 C24 . 1.376(5) ?
    C23 H23 . 0.9300 ?
    C24 H24 . 0.9300 ?
loop_
    _geom_angle_atom_site_label_1
    _geom_angle_atom_site_label_2
    _geom_angle_atom_site_label_3
    _geom_angle_site_symmetry_1
    _geom_angle_site_symmetry_3
    _geom_angle
    _geom_angle_publ_flag
    O1 Cu1 O2 . . 159.31(10) ?
    O1 Cu1 N1 . . 93.20(11) ?
    O2 Cu1 N1 . . 90.63(10) ?
    O1 Cu1 N3 . . 90.50(10) ?
    O2 Cu1 N3 . . 92.70(10) ?
    N1 Cu1 N3 . . 160.32(11) ?
    C1 N1 C9 . . 116.2(3) ?
    C1 N1 Cu1 . . 124.6(3) ?
    C9 N1 Cu1 . . 119.1(2) ?
    C8 N2 C12 . . 115.0(4) ?
    C13 N3 C21 . . 116.8(3) ?
    C13 N3 Cu1 . . 123.4(2) ?
    C21 N3 Cu1 . . 119.8(2) ?
    C20 N4 C24 . . 116.7(3) ?
    C3 O1 Cu1 . . 129.0(2) ?
    C15 O2 Cu1 . . 127.7(2) ?
    N1 C1 C2 . . 125.1(3) ?
    N1 C1 H1 . . 117.5 ?
    C2 C1 H1 . . 117.5 ?
    C3 C2 C7 . . 119.1(3) ?
    C3 C2 C1 . . 123.9(3) ?
    C7 C2 C1 . . 116.6(3) ?
    O1 C3 C4 . . 119.2(3) ?
    O1 C3 C2 . . 123.6(3) ?
    C4 C3 C2 . . 117.3(3) ?
    C5 C4 C3 . . 122.3(4) ?
    C5 C4 H4 . . 118.8 ?
    C3 C4 H4 . . 118.8 ?
    C4 C5 C6 . . 119.9(3) ?
    C4 C5 H5 . . 120.0 ?
    C6 C5 H5 . . 120.0 ?
    C7 C6 C5 . . 120.9(3) ?
    C7 C6 Cl1 . . 118.8(3) ?
    C5 C6 Cl1 . . 120.3(3) ?
    C6 C7 C2 . . 120.5(3) ?
    C6 C7 H7 . . 119.8 ?
    C2 C7 H7 . . 119.8 ?
    N2 C8 C9 . . 125.4(4) ?
    N2 C8 Cl2 . . 114.8(4) ?
    C9 C8 Cl2 . . 119.8(3) ?
    C10 C9 C8 . . 117.8(4) ?
    C10 C9 N1 . . 122.8(4) ?
    C8 C9 N1 . . 119.4(3) ?
    C9 C10 C11 . . 118.4(4) ?
    C9 C10 H10 . . 120.8 ?
    C11 C10 H10 . . 120.8 ?
    C12 C11 C10 . . 117.6(5) ?
    C12 C11 H11 . . 121.2 ?
    C10 C11 H11 . . 121.2 ?
    N2 C12 C11 . . 125.8(5) ?
    N2 C12 H12 . . 117.1 ?
    C11 C12 H12 . . 117.1 ?
    N3 C13 C14 . . 126.5(3) ?
    N3 C13 H13 . . 116.7 ?
    C14 C13 H13 . . 116.7 ?
    C19 C14 C15 . . 120.3(3) ?
    C19 C14 C13 . . 117.0(3) ?
    C15 C14 C13 . . 122.5(3) ?
    O2 C15 C16 . . 118.9(3) ?
    O2 C15 C14 . . 124.2(3) ?
    C16 C15 C14 . . 116.9(3) ?
    C17 C16 C15 . . 122.3(3) ?
    C17 C16 H16 . . 118.9 ?
    C15 C16 H16 . . 118.9 ?
    C16 C17 C18 . . 119.8(3) ?
    C16 C17 H17 . . 120.1 ?
    C18 C17 H17 . . 120.1 ?
    C19 C18 C17 . . 120.8(3) ?
    C19 C18 Cl3 . . 119.0(3) ?
    C17 C18 Cl3 . . 120.2(3) ?
    C18 C19 C14 . . 119.9(3) ?
    C18 C19 H19 . . 120.0 ?
    C14 C19 H19 . . 120.0 ?
    N4 C20 C21 . . 125.2(4) ?
    N4 C20 Cl4 . . 116.0(3) ?
    C21 C20 Cl4 . . 118.8(3) ?
    C22 C21 C20 . . 116.6(3) ?
    C22 C21 N3 . . 121.7(3) ?
    C20 C21 N3 . . 121.4(4) ?
    C21 C22 C23 . . 119.9(4) ?
    C21 C22 H22 . . 120.1 ?
    C23 C22 H22 . . 120.1 ?
    C24 C23 C22 . . 117.9(4) ?
    C24 C23 H23 . . 121.0 ?
    C22 C23 H23 . . 121.0 ?
    N4 C24 C23 . . 123.6(4) ?
    N4 C24 H24 . . 118.2 ?
    C23 C24 H24 . . 118.2 ?
loop_
    _geom_torsion_atom_site_label_1
    _geom_torsion_atom_site_label_2
    _geom_torsion_atom_site_label_3
    _geom_torsion_atom_site_label_4
    _geom_torsion_site_symmetry_1
    _geom_torsion_site_symmetry_2
    _geom_torsion_site_symmetry_3
    _geom_torsion_site_symmetry_4
    _geom_torsion
    _geom_torsion_publ_flag
    O1 Cu1 N1 C1 . . . . 8.0(3) ?
    O2 Cu1 N1 C1 . . . . -151.7(3) ?
    N3 Cu1 N1 C1 . . . . 108.5(4) ?
    O1 Cu1 N1 C9 . . . . -175.6(3) ?
    O2 Cu1 N1 C9 . . . . 24.8(3) ?
    N3 Cu1 N1 C9 . . . . -75.0(4) ?
    O1 Cu1 N3 C13 . . . . -173.1(3) ?
    O2 Cu1 N3 C13 . . . . -13.5(3) ?
    N1 Cu1 N3 C13 . . . . 85.9(4) ?
    O1 Cu1 N3 C21 . . . . 7.2(3) ?
    O2 Cu1 N3 C21 . . . . 166.8(3) ?
    N1 Cu1 N3 C21 . . . . -93.7(4) ?
    O2 Cu1 O1 C3 . . . . 96.9(4) ?
    N1 Cu1 O1 C3 . . . . -3.4(3) ?
    N3 Cu1 O1 C3 . . . . -164.1(3) ?
    O1 Cu1 O2 C15 . . . . 117.5(3) ?
    N1 Cu1 O2 C15 . . . . -141.7(3) ?
    N3 Cu1 O2 C15 . . . . 18.9(3) ?
    C9 N1 C1 C2 . . . . 176.8(3) ?
    Cu1 N1 C1 C2 . . . . -6.7(5) ?
    N1 C1 C2 C3 . . . . -1.7(5) ?
    N1 C1 C2 C7 . . . . -175.0(3) ?
    Cu1 O1 C3 C4 . . . . 176.4(2) ?
    Cu1 O1 C3 C2 . . . . -2.9(5) ?
    C7 C2 C3 O1 . . . . -180.0(3) ?
    C1 C2 C3 O1 . . . . 6.9(5) ?
    C7 C2 C3 C4 . . . . 0.8(5) ?
    C1 C2 C3 C4 . . . . -172.4(3) ?
    O1 C3 C4 C5 . . . . -178.5(3) ?
    C2 C3 C4 C5 . . . . 0.8(5) ?
    C3 C4 C5 C6 . . . . -1.2(6) ?
    C4 C5 C6 C7 . . . . -0.1(6) ?
    C4 C5 C6 Cl1 . . . . 179.1(3) ?
    C5 C6 C7 C2 . . . . 1.7(5) ?
    Cl1 C6 C7 C2 . . . . -177.5(3) ?
    C3 C2 C7 C6 . . . . -2.0(5) ?
    C1 C2 C7 C6 . . . . 171.6(3) ?
    C12 N2 C8 C9 . . . . -0.1(6) ?
    C12 N2 C8 Cl2 . . . . 178.5(3) ?
    N2 C8 C9 C10 . . . . -0.3(6) ?
    Cl2 C8 C9 C10 . . . . -178.9(3) ?
    N2 C8 C9 N1 . . . . -178.4(3) ?
    Cl2 C8 C9 N1 . . . . 3.0(4) ?
    C1 N1 C9 C10 . . . . 53.3(5) ?
    Cu1 N1 C9 C10 . . . . -123.5(3) ?
    C1 N1 C9 C8 . . . . -128.7(3) ?
    Cu1 N1 C9 C8 . . . . 54.5(4) ?
    C8 C9 C10 C11 . . . . 1.3(5) ?
    N1 C9 C10 C11 . . . . 179.3(3) ?
    C9 C10 C11 C12 . . . . -1.9(6) ?
    C8 N2 C12 C11 . . . . -0.6(7) ?
    C10 C11 C12 N2 . . . . 1.7(8) ?
    C21 N3 C13 C14 . . . . -176.9(3) ?
    Cu1 N3 C13 C14 . . . . 3.4(5) ?
    N3 C13 C14 C19 . . . . -175.7(4) ?
    N3 C13 C14 C15 . . . . 8.2(6) ?
    Cu1 O2 C15 C16 . . . . 167.6(2) ?
    Cu1 O2 C15 C14 . . . . -13.5(5) ?
    C19 C14 C15 O2 . . . . -179.2(3) ?
    C13 C14 C15 O2 . . . . -3.3(6) ?
    C19 C14 C15 C16 . . . . -0.3(5) ?
    C13 C14 C15 C16 . . . . 175.6(3) ?
    O2 C15 C16 C17 . . . . 179.5(3) ?
    C14 C15 C16 C17 . . . . 0.5(6) ?
    C15 C16 C17 C18 . . . . 0.0(6) ?
    C16 C17 C18 C19 . . . . -0.7(6) ?
    C16 C17 C18 Cl3 . . . . -179.8(3) ?
    C17 C18 C19 C14 . . . . 0.9(6) ?
    Cl3 C18 C19 C14 . . . . 180.0(3) ?
    C15 C14 C19 C18 . . . . -0.3(6) ?
    C13 C14 C19 C18 . . . . -176.5(3) ?
    C24 N4 C20 C21 . . . . -1.3(5) ?
    C24 N4 C20 Cl4 . . . . 178.3(3) ?
    N4 C20 C21 C22 . . . . 1.5(5) ?
    Cl4 C20 C21 C22 . . . . -178.0(3) ?
    N4 C20 C21 N3 . . . . -173.4(3) ?
    Cl4 C20 C21 N3 . . . . 7.1(4) ?
    C13 N3 C21 C22 . . . . 75.5(4) ?
    Cu1 N3 C21 C22 . . . . -104.8(3) ?
    C13 N3 C21 C20 . . . . -109.9(4) ?
    Cu1 N3 C21 C20 . . . . 69.8(4) ?
    C20 C21 C22 C23 . . . . -0.1(5) ?
    N3 C21 C22 C23 . . . . 174.8(3) ?
    C21 C22 C23 C24 . . . . -1.3(5) ?
    C20 N4 C24 C23 . . . . -0.4(6) ?
    C22 C23 C24 N4 . . . . 1.7(6) ?
loop_
    _geom_hbond_atom_site_label_D
    _geom_hbond_atom_site_label_H
    _geom_hbond_atom_site_label_A
    _geom_hbond_site_symmetry_A
    _geom_hbond_distance_DH
    _geom_hbond_distance_HA
    _geom_hbond_distance_DA
    _geom_hbond_angle_DHA
    _geom_hbond_publ_flag
    C22 H22 Cg1 4_576 0.93 2.889 3.753(3) 154.93 yes
