# Supplementary material for: Bis{(E)-4-chloro-2-[(2-chloro-3-pyrid­yl)imino­methyl-κN]phenolato-κO}copper(II)
Source: Acta Crystallogr Sect E Struct Rep Online. 2009 Jul 31;65(Pt 8):m1013. doi: 10.1107/S1600536809029651 (PMC2977127; doi:10.1107/S1600536809029651)
Supplement: Supplementary file 2 [file e-65-m1013-Isup2.hkl]

# 
# h,k,l, Fc-squared, Fo-squared, sigma(Fo-squared) and status flag 
# 
data_I
_shelx_title ' 090706a in P2(1)/c' 
_shelx_refln_list_code          4 
_shelx_F_calc_maximum      288.91 
_exptl_crystal_F_000      1196.00 
_reflns_d_resolution_high  0.8403 
 
loop_ 
 _symmetry_equiv_pos_as_xyz 
 'x, y, z' 
 '-x, y+1/2, -z+1/2' 
 '-x, -y, -z' 
 'x, -y-1/2, z-1/2' 
 
_cell_length_a    20.2358 
_cell_length_b    11.4821 
_cell_length_c    10.5458 
_cell_angle_alpha  90.000 
_cell_angle_beta   90.132 
_cell_angle_gamma  90.000 
 
_shelx_F_squared_multiplier     1.000 
 
loop_ 
 _refln_index_h 
 _refln_index_k 
 _refln_index_l 
 _refln_F_squared_calc 
 _refln_F_squared_meas 
 _refln_F_squared_sigma 
 _refln_observed_status 
   2   0   0    51637.72    51513.57    762.11 o 
   3   0   0      586.16      577.67     27.18 o 
   4   0   0     6036.66     6326.13    105.59 o 
   5   0   0     2417.02     2562.09    242.18 o 
   6   0   0      467.20      602.21     39.77 o 
   7   0   0     4835.43     4715.32    173.89 o 
   8   0   0    14186.34    13679.47    184.96 o 
   9   0   0      477.91      584.16     47.71 o 
  10   0   0       57.39      177.68     61.98 o 
  11   0   0        2.28       -9.13     26.64 o 
  12   0   0      645.67      572.67     52.12 o 
  13   0   0       74.01       23.08     45.91 o 
  14   0   0      451.21      443.13     88.38 o 
  15   0   0     1757.28     1660.93     90.18 o 
  16   0   0     2345.72     2675.16    115.25 o 
  17   0   0      633.86      624.98     68.13 o 
  18   0   0     1690.62     2305.84    200.86 o 
  19   0   0        3.51      -20.66     60.83 o 
  20   0   0        6.35       24.10     91.82 o 
  21   0   0       18.41      -61.98     91.82 o 
  22   0   0      403.00      344.33    112.48 o 
  23   0   0       39.02      176.75    126.25 o 
  24   0   0      206.56      452.22    152.65 o 
   1   1   0    32354.94    32164.70    220.25 o 
   2   1   0      123.71      104.01     11.90 o 
   3   1   0     4202.47     4004.18     80.58 o 
   4   1   0     2842.03     3022.35     54.56 o 
   5   1   0    21747.54    21381.24    233.75 o 
   6   1   0     4062.68     4096.85     63.69 o 
   7   1   0      412.56      372.71     26.09 o 
   8   1   0      603.70      601.46     31.17 o 
   9   1   0       29.57       42.06     20.20 o 
  10   1   0     1161.37     1185.32     47.03 o 
  11   1   0       71.03       64.69     24.38 o 
  12   1   0       78.04       74.04     24.08 o 
  13   1   0     8668.87     8554.01    129.67 o 
  14   1   0        1.19       88.42     26.70 o 
  15   1   0     6020.43     6207.91    119.81 o 
  16   1   0      570.69      606.92     46.64 o 
  17   1   0     5430.07     5549.63    148.65 o 
  18   1   0      137.94      208.62     45.41 o 
  19   1   0       11.93       60.34     66.86 o 
  20   1   0      179.23      181.61     91.25 o 
  21   1   0       83.87      113.10     74.18 o 
  22   1   0       70.74      164.77    135.44 o 
  23   1   0      649.61      836.35    113.40 o 
  24   1   0        2.36      -45.93     56.70 o 
   0   2   0    26050.96    26686.27    319.27 o 
   1   2   0     1738.25     1741.12     25.43 o 
   2   2   0      142.19      136.79     14.78 o 
   3   2   0       37.28       50.28     13.51 o 
   4   2   0     3887.96     3691.20     86.80 o 
   5   2   0       67.70       65.19     18.02 o 
   6   2   0      140.79      272.40     38.10 o 
   7   2   0      378.43      384.66     32.44 o 
   8   2   0    13837.60    14042.73    198.58 o 
   9   2   0     1451.60     1443.75     49.33 o 
  10   2   0    13535.00    13967.38    150.75 o 
  11   2   0        3.45       16.77     23.86 o 
  12   2   0     4090.79     4058.76     89.68 o 
  13   2   0      599.35      664.86     42.37 o 
  14   2   0      317.56      406.18     38.62 o 
  15   2   0      476.95      363.14     37.06 o 
  16   2   0     2368.49     2440.61     98.24 o 
  17   2   0        1.94       -1.94     31.34 o 
  18   2   0     3489.18     3790.65    139.95 o 
  19   2   0       27.00       76.51     43.47 o 
  20   2   0      678.43      705.86    111.91 o 
  21   2   0       23.68        4.07     59.55 o 
  22   2   0      247.84      263.93     71.55 o 
  23   2   0        3.85      -23.91     62.88 o 
   1   3   0      531.83      578.10     22.67 o 
   2   3   0     9568.99     9781.01     96.31 o 
   3   3   0    10541.62    10702.88     91.41 o 
   4   3   0     2808.38     2676.95     47.69 o 
   5   3   0    14797.98    14654.99    222.82 o 
   6   3   0    11382.77    11137.45    118.23 o 
   7   3   0    13329.93    13318.81    198.87 o 
   8   3   0     1113.76      961.25     49.81 o 
   9   3   0    10619.80    10846.93    175.99 o 
  10   3   0     2104.02     2089.71     73.38 o 
  11   3   0     2354.53     2231.56     66.93 o 
  12   3   0       32.44       42.12     24.42 o 
  13   3   0     1450.53     1409.90     58.93 o 
  14   3   0       49.66       74.18     25.86 o 
  15   3   0      496.50      541.83     53.23 o 
  16   3   0       58.18       39.19     33.61 o 
  17   3   0      208.15      274.70     48.57 o 
  18   3   0      410.37      353.46     53.25 o 
  19   3   0      443.70      472.71     59.91 o 
  20   3   0       52.14       57.82     46.29 o 
  21   3   0      335.00      370.76     80.24 o 
  22   3   0       20.03       91.93     74.60 o 
  23   3   0        9.92       20.66     97.56 o 
   0   4   0    26462.43    27643.29    209.96 o 
   1   4   0     1899.43     1918.44     38.49 o 
   2   4   0     5959.51     6011.43     67.46 o 
   3   4   0     3094.02     3081.87     59.47 o 
   4   4   0    16995.02    16785.99    297.26 o 
   5   4   0     1804.78     1775.95     45.40 o 
   6   4   0     6013.21     5860.75     95.33 o 
   7   4   0     3572.37     3731.85     77.54 o 
   8   4   0     5125.20     5329.67     94.38 o 
   9   4   0      458.35      556.73     89.56 o 
  10   4   0     7982.11     8206.78    147.43 o 
  11   4   0      310.87      374.26     45.74 o 
  12   4   0     2523.55     2535.37     89.58 o 
  13   4   0       19.66        4.15     24.31 o 
  14   4   0     1200.14     1246.63     71.03 o 
  15   4   0      408.47      394.99     49.22 o 
  16   4   0        7.06        7.25     33.37 o 
  17   4   0      129.72      153.16     43.30 o 
  18   4   0       20.01      -39.64     35.68 o 
  19   4   0       20.49       54.81     43.43 o 
  20   4   0      730.56      969.85    121.66 o 
  21   4   0      135.14       60.83     56.24 o 
  22   4   0      215.30       74.60     55.09 o 
  23   4   0        0.34        3.44     75.75 o 
   1   5   0      804.51      807.07     29.83 o 
   2   5   0      273.04      242.68     20.39 o 
   3   5   0     3331.66     3182.01     64.16 o 
   4   5   0     1472.68     1495.55     40.60 o 
   5   5   0      179.15      138.65     21.55 o 
   6   5   0     3425.36     3375.04     82.50 o 
   7   5   0     3980.92     3689.87     81.31 o 
   8   5   0      131.19       95.01     24.95 o 
   9   5   0     6169.92     5996.08    125.24 o 
  10   5   0     2559.88     2707.92     78.81 o 
  11   5   0     2568.33     2596.72    100.25 o 
  12   5   0        1.17        8.93     26.37 o 
  13   5   0      194.28      199.71     42.68 o 
  14   5   0       88.14       49.97     34.08 o 
  15   5   0      215.34      236.98     45.32 o 
  16   5   0      189.22      176.09     40.16 o 
  17   5   0        7.08       24.62     38.81 o 
  18   5   0        5.66       -2.14     40.69 o 
  19   5   0      364.16      397.63     71.73 o 
  20   5   0       10.40       18.78     35.88 o 
  21   5   0      286.34      202.85    119.37 o 
  22   5   0      121.39       21.81     50.50 o 
   0   6   0     7110.89     7980.80    234.93 o 
   1   6   0      267.89      273.33     23.39 o 
   2   6   0     1783.06     1695.61     45.24 o 
   3   6   0      886.44      988.68     36.81 o 
   4   6   0     2399.78     2485.55     55.13 o 
   5   6   0     1256.55     1243.34     45.01 o 
   6   6   0     4746.35     4837.27    110.25 o 
   7   6   0      568.69      471.67     37.29 o 
   8   6   0      334.06      301.67     31.41 o 
   9   6   0        1.17       -7.93     21.20 o 
  10   6   0      285.69      251.91     36.00 o 
  11   6   0      163.59      101.27     35.45 o 
  12   6   0      345.71      427.33     63.76 o 
  13   6   0      626.94      506.55     53.62 o 
  14   6   0      894.28      863.18     79.91 o 
  15   6   0       98.68       99.73     46.60 o 
  16   6   0      293.83      272.35     57.52 o 
  17   6   0       40.85       62.21     39.74 o 
  18   6   0       85.95      107.25     63.13 o 
  19   6   0       93.62       62.00     42.88 o 
  20   6   0      215.65      231.68     77.47 o 
  21   6   0        8.14      -20.22     29.20 o 
   1   7   0     3069.56     3137.81     63.66 o 
   2   7   0     1999.10     1972.54     51.23 o 
   3   7   0      257.11      249.94     24.57 o 
   4   7   0      145.57      147.42     22.90 o 
   5   7   0       34.62       23.69     18.67 o 
   6   7   0     2113.05     2050.88     55.41 o 
   7   7   0      982.91      930.82     40.57 o 
   8   7   0     1012.71      999.11     51.79 o 
   9   7   0      199.03      196.30     31.69 o 
  10   7   0       21.88       13.58     27.09 o 
  11   7   0       21.36      -31.77     30.04 o 
  12   7   0      200.70      177.38     54.78 o 
  13   7   0        1.34      -13.44     33.25 o 
  14   7   0        2.73      -16.81     57.39 o 
  15   7   0       30.63       30.43     50.14 o 
  16   7   0      203.25      110.01     57.47 o 
  17   7   0       86.06       93.48     52.45 o 
  18   7   0       35.28       51.32     49.19 o 
  19   7   0      150.11       49.46     44.62 o 
  20   7   0        7.39        6.73     44.38 o 
   0   8   0     2544.72     2584.95     99.33 o 
   1   8   0       19.04        6.52     21.51 o 
   2   8   0       84.06       87.65     23.03 o 
   3   8   0     1410.42     1488.63     48.49 o 
   4   8   0      105.31       76.27     20.80 o 
   5   8   0      333.46      280.79     28.44 o 
   6   8   0     2156.63     2087.80     66.21 o 
   7   8   0      710.73      648.62     41.39 o 
   8   8   0      357.23      286.33     36.19 o 
   9   8   0     2879.98     2827.43    103.06 o 
  10   8   0      516.97      482.70     52.37 o 
  11   8   0      448.62      447.44     61.54 o 
  12   8   0       45.96        8.00     38.31 o 
  13   8   0       73.13       70.20     44.44 o 
  14   8   0      145.34      104.70     43.62 o 
  15   8   0       10.67        2.14     41.01 o 
  16   8   0      186.88      159.69     54.42 o 
  17   8   0        5.06        0.91     42.19 o 
  18   8   0       36.56       35.59     41.91 o 
  19   8   0        7.80        2.97     43.31 o 
   1   9   0      182.86      167.12     25.95 o 
   2   9   0     1169.37     1154.64     45.32 o 
   3   9   0       15.64       -4.60     20.47 o 
   4   9   0      669.42      581.91     40.61 o 
   5   9   0       10.13        3.81     21.62 o 
   6   9   0     2943.58     2963.49     91.90 o 
   7   9   0      232.25      233.95     39.38 o 
   8   9   0      142.64      112.46     36.96 o 
   9   9   0       44.95       37.03     32.40 o 
  10   9   0     1815.85     1819.77     91.36 o 
  11   9   0      365.11      318.36     57.82 o 
  12   9   0      201.98      216.98     57.60 o 
  13   9   0      102.01       61.40     49.49 o 
  14   9   0        0.06       10.43     53.12 o 
  15   9   0       60.68       -4.44     51.47 o 
  16   9   0      221.44      201.96     59.57 o 
  17   9   0        1.39       15.08     46.83 o 
  18   9   0        5.68      -13.77     82.64 o 
   0  10   0       71.83       41.90     37.66 o 
   1  10   0      438.62      372.59     38.96 o 
   2  10   0      120.86       93.75     28.64 o 
   3  10   0     1738.29     1586.59     70.97 o 
   4  10   0      167.19      146.54     37.50 o 
   5  10   0       46.52       36.41     28.49 o 
   6  10   0       39.10       12.32     32.47 o 
   7  10   0      159.53      127.42     34.81 o 
   8  10   0      244.59      173.54     39.83 o 
   9  10   0      158.85      103.83     39.73 o 
  10  10   0        7.48        2.98     34.98 o 
  11  10   0      162.41      173.95     54.14 o 
  12  10   0       86.54       26.02     40.12 o 
  13  10   0        9.30       18.91     55.06 o 
  14  10   0        8.76       15.78     47.86 o 
  15  10   0        0.25      -55.12     50.44 o 
  16  10   0        0.00        2.09     56.79 o 
   1  11   0       34.51      111.80     56.38 o 
   2  11   0       80.67      119.23     44.20 o 
   3  11   0       18.11       41.41     29.02 o 
   4  11   0      454.95      397.37     44.37 o 
   5  11   0       84.07       99.05     36.22 o 
   6  11   0       58.24       56.45     33.87 o 
   7  11   0      246.43      208.43     43.52 o 
   8  11   0       79.59       94.74     39.11 o 
   9  11   0       37.32        8.03     39.49 o 
  10  11   0       33.46       48.83     40.95 o 
  11  11   0       20.68       31.55     49.32 o 
  12  11   0        0.06      -34.02     52.90 o 
  13  11   0        8.81        8.96     58.01 o 
  14  11   0       15.31       -0.34     53.40 o 
   0  12   0      813.10      803.43    131.99 o 
   1  12   0       96.11      109.74     67.76 o 
   2  12   0      112.24      206.93     75.49 o 
   3  12   0      262.39      292.91     79.56 o 
   4  12   0      165.42      169.86     70.73 o 
   5  12   0      268.67      214.86     53.37 o 
   6  12   0       70.10       98.97     39.12 o 
   7  12   0       20.83      -12.94     36.73 o 
   8  12   0      412.34      391.38     55.20 o 
   9  12   0       14.49       20.04     39.02 o 
  10  12   0      183.18      153.82     56.65 o 
  11  12   0       17.30       43.96     47.63 o 
   1  13   0       42.82       78.01     63.00 o 
   2  13   0       36.67       57.14     60.60 o 
   3  13   0      191.54      204.82     73.37 o 
   4  13   0        7.13       -6.92     57.72 o 
   5  13   0      393.22      412.04    110.18 o 
   6  13   0       58.50        9.18     96.41 o 
   7  13   0       25.91      -36.73     70.01 o 
 -23   1   1       81.98       75.58     75.27 o 
 -22   1   1       25.14      -55.65     75.27 o 
 -21   1   1       43.70       11.09     72.99 o 
 -20   1   1        7.57      -39.61     51.37 o 
 -19   1   1      623.47      531.16     86.61 o 
 -18   1   1       30.86       51.42     53.90 o 
 -17   1   1        2.12      -52.59     35.06 o 
 -16   1   1        3.38       18.32     38.84 o 
 -15   1   1     1201.52     1120.16     63.92 o 
 -14   1   1      718.18      691.57     40.87 o 
 -13   1   1      319.29      287.98     30.52 o 
 -12   1   1      727.98      717.72     36.85 o 
 -11   1   1       58.08       17.79     19.07 o 
 -10   1   1     1350.88     1396.54     45.70 o 
  -9   1   1     1902.68     1886.61     48.62 o 
  -8   1   1       78.11       63.99     17.13 o 
  -7   1   1        0.18       10.17     13.32 o 
  -6   1   1     3286.23     3346.94     46.39 o 
  -5   1   1      127.53      144.07     15.06 o 
  -4   1   1     9026.10     9213.01     86.81 o 
  -3   1   1     7076.50     7507.43    149.60 o 
  -2   1   1       20.93       47.31     14.51 o 
  -1   1   1      821.25      815.14     18.98 o 
   0   1   1     4583.97     4705.83     89.82 o 
   1   1   1      542.00      584.96     33.28 o 
   2   1   1       27.08       46.52     21.22 o 
   3   1   1      234.82      268.50     19.08 o 
   4   1   1      807.10      741.32     30.02 o 
   5   1   1     4668.04     4821.45    173.35 o 
   6   1   1      798.93      839.68     37.21 o 
   7   1   1       74.55       59.20     19.35 o 
   8   1   1      664.15      606.96     32.84 o 
   9   1   1      135.70      101.26     25.26 o 
  10   1   1        8.89       15.67     23.32 o 
  11   1   1      286.69      217.36     28.58 o 
  12   1   1     1304.06     1289.07     55.78 o 
  13   1   1       21.00        4.10     22.54 o 
  14   1   1        8.65      -14.66     25.24 o 
  15   1   1     3842.16     3781.88     99.62 o 
  16   1   1      622.85      616.57     49.42 o 
  17   1   1     1996.17     1857.74     84.32 o 
  18   1   1        4.64       44.87     27.92 o 
  19   1   1       50.17       69.37     42.83 o 
  20   1   1       28.47      101.91     70.55 o 
  21   1   1       30.11       -5.41     54.01 o 
  22   1   1        1.04      -12.73     57.00 o 
  23   1   1        0.16       49.76     77.71 o 
 -23   2   1       23.15      -11.02     68.10 o 
 -22   2   1      284.73      314.61     83.23 o 
 -21   2   1       37.55       34.95     71.74 o 
 -20   2   1        2.49       -5.84     57.01 o 
 -19   2   1       16.57       54.05     68.87 o 
 -18   2   1      322.24      289.43     48.80 o 
 -17   2   1      170.82      169.49     43.64 o 
 -16   2   1       12.70       -0.67     32.67 o 
 -15   2   1      568.15      498.63     49.15 o 
 -14   2   1     1001.98     1006.35     61.10 o 
 -13   2   1      969.04      965.46     45.73 o 
 -12   2   1     1536.23     1568.96     52.70 o 
 -11   2   1       12.93       23.29     20.04 o 
 -10   2   1      229.53      187.75     23.63 o 
  -9   2   1       98.87       89.77     17.79 o 
  -8   2   1    13842.64    14422.92    118.91 o 
  -7   2   1     2200.08     2171.59     43.44 o 
  -6   2   1    14405.59    14606.05    132.69 o 
  -5   2   1      696.84      601.50     30.42 o 
  -4   2   1     2903.87     2890.94     55.32 o 
  -3   2   1      983.95      991.91     26.54 o 
  -2   2   1     4635.42     4518.26     51.95 o 
  -1   2   1     1225.27     1235.62     40.35 o 
   0   2   1    10551.89    10812.56     97.95 o 
   1   2   1     5562.19     5742.36    160.73 o 
   2   2   1      523.57      484.67     35.68 o 
   3   2   1     1780.37     1821.88     42.32 o 
   4   2   1     2572.45     2630.98     76.48 o 
   5   2   1     5334.70     5346.74     83.42 o 
   6   2   1      711.88      704.86     36.29 o 
   7   2   1      690.38      680.94     37.77 o 
   8   2   1     4338.79     4675.90    149.07 o 
   9   2   1    16133.72    16263.50    186.13 o 
  10   2   1     1149.16     1222.46     50.48 o 
  11   2   1     2110.60     1982.55     64.59 o 
  12   2   1        0.46       -0.11     22.86 o 
  13   2   1      156.83      117.29     28.51 o 
  14   2   1       75.62       23.81     25.23 o 
  15   2   1      101.99       95.96     33.49 o 
  16   2   1     1373.97     1265.29     65.07 o 
  17   2   1      792.07      788.41    124.61 o 
  18   2   1      298.00      363.42     67.26 o 
  19   2   1      120.45      164.16     48.95 o 
  20   2   1        1.88      -49.85     40.70 o 
  21   2   1      100.84      126.31     76.90 o 
  22   2   1        0.70       57.96     73.04 o 
  23   2   1       11.46       -4.59     72.31 o 
 -23   3   1      142.42      156.00     84.16 o 
 -22   3   1       33.75      -13.82     58.91 o 
 -21   3   1        0.58      -54.24     65.52 o 
 -20   3   1       26.76       24.13     55.09 o 
 -19   3   1      354.02      378.52     87.37 o 
 -18   3   1        0.80        3.49     39.77 o 
 -17   3   1      252.16      260.51     41.65 o 
 -16   3   1       45.19       52.42     39.21 o 
 -15   3   1       24.53       23.73     33.43 o 
 -14   3   1      454.07      433.08     47.58 o 
 -13   3   1       67.01       42.48     29.76 o 
 -12   3   1     1302.56     1305.12     53.84 o 
 -11   3   1      155.81       85.78     22.32 o 
 -10   3   1      403.32      465.15     30.01 o 
  -9   3   1     8565.68     8766.28    156.88 o 
  -8   3   1     2708.96     2574.24     65.67 o 
  -7   3   1      157.33      149.37     21.96 o 
  -6   3   1     9392.55     9044.58    143.13 o 
  -5   3   1     1917.04     2026.66     52.15 o 
  -4   3   1    13509.92    13518.39    108.34 o 
  -3   3   1     2392.21     2545.37     38.12 o 
  -2   3   1     4970.08     5088.33     67.38 o 
  -1   3   1    39419.45    40318.71    370.68 o 
   0   3   1       27.04        7.05     12.42 o 
   1   3   1        6.24        8.21     12.61 o 
   2   3   1      403.75      357.12     21.91 o 
   3   3   1      173.06      175.71     21.13 o 
   4   3   1     6308.68     6337.19    187.31 o 
   5   3   1       99.10      100.40     24.30 o 
   6   3   1       18.29       43.72     23.29 o 
   7   3   1     4182.83     4324.14     89.73 o 
   8   3   1      848.13      838.73     44.82 o 
   9   3   1       12.01        1.78     23.39 o 
  10   3   1     1948.53     1893.24     71.55 o 
  11   3   1      161.07      119.95     34.49 o 
  12   3   1     3665.44     3581.79     88.54 o 
  13   3   1      197.38      196.68     33.48 o 
  14   3   1      968.79      943.74     61.13 o 
  15   3   1      367.40      358.89     40.10 o 
  16   3   1        7.05       34.55     25.22 o 
  17   3   1       63.14       46.56     37.30 o 
  18   3   1      278.77      244.41     44.32 o 
  19   3   1      101.44       53.04     35.14 o 
  20   3   1      257.66      270.11     59.61 o 
  21   3   1        0.07      -56.36     37.58 o 
  22   3   1      124.59       91.82     68.87 o 
  23   3   1        6.87       13.77     79.20 o 
 -22   4   1       81.93       67.72     75.75 o 
 -21   4   1       30.31      131.60     79.94 o 
 -20   4   1       24.27       28.72     52.38 o 
 -19   4   1        1.71       -7.98     32.37 o 
 -18   4   1       66.24       17.39     32.95 o 
 -17   4   1        1.49        8.35     34.44 o 
 -16   4   1        4.02       -6.16     36.50 o 
 -15   4   1      179.80      170.21     44.36 o 
 -14   4   1      863.44      902.12     63.38 o 
 -13   4   1      611.05      546.31     52.47 o 
 -12   4   1      967.49     1031.69     61.97 o 
 -11   4   1     2031.41     1883.94     66.88 o 
 -10   4   1      118.74       74.59     25.56 o 
  -9   4   1     2254.78     2356.15     68.19 o 
  -8   4   1        2.75        8.33     22.01 o 
  -7   4   1     2121.86     2236.34     62.92 o 
  -6   4   1     3397.31     3492.61     74.52 o 
  -5   4   1     1175.64     1117.04     37.32 o 
  -4   4   1     2988.94     3014.96     47.74 o 
  -3   4   1     8393.12     8490.33     86.21 o 
  -2   4   1        1.98       -5.78     14.58 o 
  -1   4   1     1411.64     1356.94     32.38 o 
   0   4   1        6.70       -8.33     13.40 o 
   1   4   1      305.63      278.17     18.62 o 
   2   4   1       31.98       24.05     14.75 o 
   3   4   1      342.83      317.66     23.11 o 
   4   4   1     5219.54     5343.72    123.36 o 
   5   4   1     4412.21     4131.05     83.40 o 
   6   4   1     1499.53     1507.59     66.96 o 
   7   4   1     4573.58     4493.71     96.24 o 
   8   4   1      545.40      644.33     44.05 o 
   9   4   1     3088.71     2954.62     93.67 o 
  10   4   1      100.49      120.30     29.69 o 
  11   4   1       76.84       40.17     27.80 o 
  12   4   1       17.91       15.29     27.10 o 
  13   4   1      175.14      143.61     34.51 o 
  14   4   1       63.48       39.03     26.04 o 
  15   4   1      260.98      199.25     56.99 o 
  16   4   1      157.52      129.43     39.62 o 
  17   4   1      144.90      150.52     75.75 o 
  18   4   1       30.68      -19.51     37.68 o 
  19   4   1      243.60      234.82     57.83 o 
  20   4   1        0.88      -17.69     47.43 o 
  21   4   1       53.28       57.05     49.87 o 
  22   4   1       47.55       71.96     47.66 o 
 -22   5   1       21.53      106.74     84.93 o 
 -21   5   1       67.20        2.30     41.32 o 
 -20   5   1      223.13      172.74     56.81 o 
 -19   5   1      161.14      154.74     47.66 o 
 -18   5   1      769.28      880.76     89.20 o 
 -17   5   1        9.12       -3.40     34.48 o 
 -16   5   1      915.77     1016.70     73.35 o 
 -15   5   1       16.85        7.99     31.47 o 
 -14   5   1        2.64      -13.07     28.65 o 
 -13   5   1      456.92      464.55     83.53 o 
 -12   5   1       22.32       37.07     43.34 o 
 -11   5   1     2576.24     2641.42     81.82 o 
 -10   5   1     1828.65     1817.47     67.14 o 
  -9   5   1     2487.83     2356.67     71.77 o 
  -8   5   1     3886.93     3663.27     85.81 o 
  -7   5   1      588.45      561.60     37.97 o 
  -6   5   1      296.01      262.94     26.63 o 
  -5   5   1      750.33      719.07     29.23 o 
  -4   5   1       62.88       70.01     16.02 o 
  -3   5   1     2501.14     2713.46     50.19 o 
  -2   5   1     1211.34     1161.24     33.36 o 
  -1   5   1     1100.43     1176.36     33.55 o 
   0   5   1     3826.85     3680.48     56.62 o 
   1   5   1     1853.56     1805.68     40.68 o 
   2   5   1     8887.53     8782.74    124.82 o 
   3   5   1     4710.00     5100.98     99.46 o 
   4   5   1     8832.32     8847.93    100.79 o 
   5   5   1      319.86      327.42     24.73 o 
   6   5   1     3135.09     3088.55     81.95 o 
   7   5   1      387.36      356.67     35.22 o 
   8   5   1     1090.70     1016.16     53.15 o 
   9   5   1     1415.52     1363.58     63.13 o 
  10   5   1     1190.47     1089.84     58.86 o 
  11   5   1     1264.14     1138.91     60.68 o 
  12   5   1      543.00      511.52     46.17 o 
  13   5   1       57.24       16.12     33.62 o 
  14   5   1      169.42      138.88     40.19 o 
  15   5   1      223.98      140.40     61.98 o 
  16   5   1      112.96       87.26     69.44 o 
  17   5   1        9.35      157.75    161.83 o 
  18   5   1        2.18      -21.21     45.85 o 
  19   5   1      203.58      251.84     82.64 o 
  20   5   1      857.90      907.87    129.70 o 
  21   5   1       87.24       31.90     34.23 o 
  22   5   1      547.71      463.48    223.81 o 
 -21   6   1      146.30      123.59     48.38 o 
 -20   6   1      135.70      130.84     54.67 o 
 -19   6   1      432.65      439.90    179.62 o 
 -18   6   1      152.30     1029.25    828.68 o 
 -17   6   1      377.01      362.29     62.71 o 
 -16   6   1      117.06      141.51     49.43 o 
 -15   6   1      792.49      775.50     83.23 o 
 -14   6   1      320.46      310.00     51.10 o 
 -13   6   1     1604.26     1495.07    120.47 o 
 -12   6   1     4404.83     4378.21    111.92 o 
 -11   6   1     3931.07     3946.62    106.83 o 
 -10   6   1     3919.70     3901.07    129.38 o 
  -9   6   1      242.34      202.73     32.24 o 
  -8   6   1      100.92       83.73     24.30 o 
  -7   6   1      257.73      246.37     27.71 o 
  -6   6   1        8.80       -2.37     19.04 o 
  -5   6   1      378.82      356.51     24.92 o 
  -4   6   1     7002.72     7148.35     82.17 o 
  -3   6   1    10181.25    10255.15    149.01 o 
  -2   6   1      237.61      256.82     22.23 o 
  -1   6   1     1180.22     1097.17     35.86 o 
   0   6   1     6364.19     6702.94     82.24 o 
   1   6   1     2295.95     2567.63     52.10 o 
   2   6   1      487.50      454.20     26.67 o 
   3   6   1     1597.31     1591.15     44.19 o 
   4   6   1     1663.37     1571.39     45.36 o 
   5   6   1    14192.80    13886.73    213.84 o 
   6   6   1     5597.96     5641.86    119.44 o 
   7   6   1     6501.92     6295.88    127.04 o 
   8   6   1     1714.04     1691.64     71.11 o 
   9   6   1       67.99       65.76     29.99 o 
  10   6   1       16.59       18.81     28.40 o 
  11   6   1      274.72      220.82     43.80 o 
  12   6   1       48.94       82.64     37.33 o 
  13   6   1      715.01      679.10     72.23 o 
  14   6   1      975.75     1000.92     87.92 o 
  15   6   1      886.39      864.35     82.23 o 
  16   6   1       71.52       66.08     40.12 o 
  17   6   1      128.36      102.83     54.90 o 
  18   6   1        4.69      -52.40     34.93 o 
  19   6   1      328.25      241.15     59.91 o 
  20   6   1        0.13       -5.99     30.36 o 
  21   6   1      444.39      514.19    113.63 o 
 -20   7   1      109.32       67.41     44.77 o 
 -19   7   1       20.31       -2.20     38.39 o 
 -18   7   1      921.59      917.06    131.99 o 
 -17   7   1      419.83      414.73    113.63 o 
 -16   7   1     1357.95     1398.69    117.07 o 
 -15   7   1      858.02      791.39    154.95 o 
 -14   7   1       52.43       44.71     38.12 o 
 -13   7   1       38.60       59.07     32.64 o 
 -12   7   1      232.04      168.02     32.51 o 
 -11   7   1       87.63       78.16     33.76 o 
 -10   7   1     1698.31     1663.20     70.66 o 
  -9   7   1      795.23      738.24     48.53 o 
  -8   7   1     3292.80     3343.18     92.12 o 
  -7   7   1     1851.63     1805.37     59.02 o 
  -6   7   1     1336.97     1333.98     51.34 o 
  -5   7   1      399.62      395.28     27.03 o 
  -4   7   1      250.65      198.67     23.31 o 
  -3   7   1      866.00      818.30     34.48 o 
  -2   7   1     2109.04     2157.59     52.25 o 
  -1   7   1        4.21      -23.62     15.75 o 
   0   7   1     3740.13     3689.58     66.79 o 
   1   7   1     1765.90     1713.71     47.21 o 
   2   7   1     9108.72     9029.12    137.39 o 
   3   7   1      738.30      655.30     32.96 o 
   4   7   1     2258.30     2223.99     55.20 o 
   5   7   1      586.86      574.08     33.68 o 
   6   7   1     2196.11     2080.87     55.54 o 
   7   7   1       22.41       15.87     27.79 o 
   8   7   1     2371.98     2376.07    163.56 o 
   9   7   1     1230.20     1189.50    115.35 o 
  10   7   1     3851.68     3678.95    360.97 o 
  11   7   1     1957.66     1863.71    103.87 o 
  12   7   1      464.12      567.29     64.91 o 
  13   7   1      801.52      743.78     76.64 o 
  14   7   1       92.97      116.65     43.37 o 
  15   7   1      229.17      243.42     56.25 o 
  16   7   1      728.25      731.12    107.89 o 
  17   7   1      151.20       64.31     41.79 o 
  18   7   1      302.46      259.28     63.56 o 
  19   7   1      114.55      121.66     47.88 o 
  20   7   1      230.94      198.44     69.44 o 
 -19   8   1      236.31      278.83    134.86 o 
 -18   8   1      184.50      179.89     58.95 o 
 -17   8   1        3.84       17.11     40.75 o 
 -16   8   1      275.51      193.83     61.54 o 
 -15   8   1      134.03      118.38     55.48 o 
 -14   8   1      204.29      155.21     53.40 o 
 -13   8   1      731.69      796.84     67.84 o 
 -12   8   1       48.94       77.96     37.54 o 
 -11   8   1      153.51      197.55     42.74 o 
 -10   8   1       37.01        4.56     27.00 o 
  -9   8   1       23.47      -17.60     25.09 o 
  -8   8   1       21.31        6.87     27.90 o 
  -7   8   1      915.79      859.14     42.17 o 
  -6   8   1      171.12      168.30     28.88 o 
  -5   8   1     4427.02     4556.77     95.27 o 
  -4   8   1     3608.91     3552.87     83.96 o 
  -3   8   1     2916.40     2824.62    121.22 o 
  -2   8   1     5108.27     5223.54     84.61 o 
  -1   8   1     3928.13     4009.23     74.62 o 
   0   8   1      828.49      847.82     38.24 o 
   1   8   1     1388.47     1453.57     47.07 o 
   2   8   1        2.25       -8.22     18.86 o 
   3   8   1     1722.65     1827.76     53.65 o 
   4   8   1       11.59      -15.29     18.62 o 
   5   8   1     3072.79     3141.24     80.82 o 
   6   8   1     1642.45     1671.65     60.50 o 
   7   8   1     3463.05     3688.68    108.24 o 
   8   8   1      571.73      523.38     66.49 o 
   9   8   1       26.00      123.23    166.42 o 
  10   8   1       41.31       76.33     38.96 o 
  11   8   1       74.18      109.56     46.41 o 
  12   8   1       20.66       19.91     39.91 o 
  13   8   1      448.68      471.82     66.05 o 
  14   8   1      588.03      517.73     80.92 o 
  15   8   1      956.34      884.53     88.87 o 
  16   8   1       73.04       77.90     48.21 o 
  17   8   1      435.45      408.79     92.97 o 
  18   8   1       58.20       68.48     46.24 o 
  19   8   1      138.55      100.92     54.34 o 
 -18   9   1      110.35      128.56     54.88 o 
 -17   9   1      284.38      232.31     66.95 o 
 -16   9   1      180.58      194.96     62.86 o 
 -15   9   1      261.84      194.60     62.24 o 
 -14   9   1      642.03      611.44     77.43 o 
 -13   9   1       82.25       82.04     39.06 o 
 -12   9   1      424.40      409.97     51.14 o 
 -11   9   1        3.77        4.92     32.12 o 
 -10   9   1     1227.70     1261.15     78.97 o 
  -9   9   1        5.89       -7.60     30.25 o 
  -8   9   1     1350.94     1406.63     92.44 o 
  -7   9   1      392.23      350.16     43.07 o 
  -6   9   1     3307.60     3411.92     88.92 o 
  -5   9   1      396.61      339.43     36.63 o 
  -4   9   1      627.08      754.96     46.32 o 
  -3   9   1     2077.51     2048.49     67.46 o 
  -2   9   1     1252.10     1312.26     56.22 o 
  -1   9   1     1581.15     1511.92     59.51 o 
   0   9   1     1508.22     1492.17     50.41 o 
   1   9   1     1704.32     1777.34     65.88 o 
   2   9   1     1272.22     1226.56    109.36 o 
   3   9   1        3.51        7.65     22.63 o 
   4   9   1        6.59        5.42     21.08 o 
   5   9   1      233.35      219.48     31.66 o 
   6   9   1        8.07      -35.92     27.07 o 
   7   9   1      212.66      173.89     41.10 o 
   8   9   1       16.57      -30.08     37.58 o 
   9   9   1       69.23       15.77     40.34 o 
  10   9   1      608.42      700.91     74.23 o 
  11   9   1       32.88       20.37     41.99 o 
  12   9   1     1676.32     1791.05    118.65 o 
  13   9   1       67.29       28.45     44.99 o 
  14   9   1      597.80      505.73     70.93 o 
  15   9   1      200.39       96.31     50.04 o 
  16   9   1      676.22      723.35     91.67 o 
  17   9   1      205.79      205.05     63.06 o 
  18   9   1      613.18      549.12     97.56 o 
 -16  10   1      205.89      219.44     84.93 o 
 -15  10   1      127.00      157.41     89.52 o 
 -14  10   1      368.86      308.07     67.00 o 
 -13  10   1      137.64      126.92     49.17 o 
 -12  10   1       14.31       48.78     39.73 o 
 -11  10   1      254.20      351.14     54.94 o 
 -10  10   1       89.95      147.70     82.16 o 
  -9  10   1     1096.85     1130.31     76.18 o 
  -8  10   1      124.36      201.82     58.66 o 
  -7  10   1      850.26      933.45     69.27 o 
  -6  10   1       91.53       93.97     33.57 o 
  -5  10   1     1400.95     1526.88    131.18 o 
  -4  10   1        4.40      -15.69     24.44 o 
  -3  10   1      372.61      410.24     40.71 o 
  -2  10   1     1016.91     1012.02     54.01 o 
  -1  10   1     1443.56     1256.02    110.41 o 
   0  10   1     1944.44     2093.55     82.24 o 
   1  10   1     1865.98     2061.28     84.28 o 
   2  10   1     1105.27     1148.21    123.94 o 
   3  10   1      784.58      881.39     56.12 o 
   4  10   1      435.49      438.94     45.35 o 
   5  10   1       44.50       51.93     28.26 o 
   6  10   1       25.48       17.89     30.53 o 
   7  10   1        8.48      -23.90     29.32 o 
   8  10   1       15.73       -2.39     51.02 o 
   9  10   1      624.76      693.82    159.54 o 
  10  10   1       27.41       87.24     56.19 o 
  11  10   1     1331.52     1340.44    179.62 o 
  12  10   1      199.18      277.00     60.04 o 
  13  10   1      631.72      593.33     81.15 o 
  14  10   1        1.47       -7.53     67.14 o 
  15  10   1      346.22      386.91     69.22 o 
  16  10   1       40.37       71.72     47.35 o 
 -14  11   1      390.62      396.63     78.31 o 
 -13  11   1      116.51      198.98     68.29 o 
 -12  11   1      788.80      944.27     81.12 o 
 -11  11   1       89.46      141.46     47.21 o 
 -10  11   1      160.04      156.61     44.68 o 
  -9  11   1       97.11      134.68     41.63 o 
  -8  11   1        2.00      -27.65     31.81 o 
  -7  11   1       84.44       44.11     32.65 o 
  -6  11   1      631.22      617.68     63.28 o 
  -5  11   1       38.42       41.86     36.43 o 
  -4  11   1     1548.37     1634.14     91.58 o 
  -3  11   1      245.18      292.97     45.14 o 
  -2  11   1      530.00      611.43     64.04 o 
  -1  11   1      846.62      791.12     58.03 o 
   0  11   1      361.65      433.24     84.80 o 
   1  11   1      168.56      165.28     51.82 o 
   2  11   1      299.62      338.34     52.82 o 
   3  11   1       67.24       63.10     38.33 o 
   4  11   1      370.44      433.19     57.25 o 
   5  11   1      469.59      425.82     67.59 o 
   6  11   1      432.57      504.14     50.85 o 
   7  11   1      449.96      471.86     62.62 o 
   8  11   1      543.52      533.08     76.67 o 
   9  11   1       19.65      -16.83     43.80 o 
  10  11   1      380.49      499.74    110.76 o 
  11  11   1       68.13      102.68     62.24 o 
  12  11   1     1054.14     1043.04    122.81 o 
  13  11   1       50.89       86.57     56.17 o 
  14  11   1      562.19      681.60     89.46 o 
 -11  12   1        1.13       10.84     46.00 o 
 -10  12   1      148.54      209.00     55.31 o 
  -9  12   1      617.32      660.99     72.06 o 
  -8  12   1      188.03      158.16     47.96 o 
  -7  12   1      413.38      617.08     80.46 o 
  -6  12   1      287.50      274.11     69.44 o 
  -5  12   1       69.52       82.71     54.72 o 
  -4  12   1        0.73       45.03     50.58 o 
  -3  12   1        5.30       31.92     53.49 o 
  -2  12   1       70.32       85.94     55.58 o 
  -1  12   1      244.65      270.79     71.56 o 
   0  12   1      101.84       98.46     68.58 o 
   1  12   1      886.73     1033.55    146.34 o 
   2  12   1      409.27      348.96     57.89 o 
   3  12   1      673.41      720.60     74.78 o 
   4  12   1       52.73       30.97     48.87 o 
   5  12   1      105.09      152.54     55.33 o 
   6  12   1      123.06       90.81     41.96 o 
   7  12   1       90.42      118.73     59.55 o 
   8  12   1       39.90       51.69     58.79 o 
   9  12   1      304.59      357.20     72.11 o 
  10  12   1      344.13      325.95     71.41 o 
  11  12   1      219.79      137.89     59.32 o 
  -7  13   1       46.45       26.47     42.66 o 
  -6  13   1       50.50      -43.61     92.97 o 
  -5  13   1      345.24      363.84    110.18 o 
  -4  13   1      363.83      657.66    151.50 o 
  -3  13   1       15.78       60.83    104.45 o 
  -2  13   1      433.38      629.09    152.65 o 
  -1  13   1       51.65       -4.85     55.63 o 
   0  13   1       98.74      121.54     73.82 o 
   1  13   1       83.85      165.45     78.41 o 
   2  13   1       28.20      -58.13     63.73 o 
   3  13   1       92.77       41.70     60.93 o 
   4  13   1      397.50      373.55     90.37 o 
   5  13   1      219.17      289.94    131.99 o 
   6  13   1      371.78      369.14     76.07 o 
   7  13   1      128.89      165.13     62.08 o 
 -23   0   2      455.58      501.57    157.24 o 
 -22   0   2       23.28       16.07    117.07 o 
 -21   0   2      124.48      137.73     92.97 o 
 -20   0   2       51.93      101.00     88.38 o 
 -19   0   2      370.93      289.23     99.85 o 
 -18   0   2        8.89      -25.25     86.08 o 
 -17   0   2      182.75      296.12    106.74 o 
 -16   0   2       34.62       13.77     60.83 o 
 -15   0   2      274.50      261.69    101.00 o 
 -14   0   2     2377.41     2423.16     92.14 o 
 -13   0   2     1900.14     1848.51    129.70 o 
 -12   0   2     4916.44     4899.17    136.01 o 
 -11   0   2       59.52       94.02     29.52 o 
 -10   0   2      159.47       97.56     48.21 o 
  -9   0   2     1003.12      973.88     40.86 o 
  -8   0   2      175.43      178.31     22.76 o 
  -7   0   2    16902.01    16994.88    148.32 o 
  -6   0   2      169.44      146.04     22.64 o 
  -5   0   2    35586.71    35689.21    223.73 o 
  -4   0   2       10.28       23.05     19.95 o 
  -3   0   2     1891.42     1823.69     59.57 o 
  -2   0   2      814.38      848.46     47.71 o 
  -1   0   2    16250.40    16862.81    259.39 o 
   0   0   2     3534.05     3452.45    109.04 o 
   1   0   2    33483.21    33838.11    360.40 o 
   2   0   2    41034.41    40737.27    398.27 o 
   3   0   2    75899.23    72414.15    591.09 o 
   4   0   2    10299.54    10426.53    142.99 o 
   5   0   2      644.80      595.66     43.02 o 
   6   0   2     6182.31     6330.47    124.20 o 
   7   0   2     1187.51     1112.48     59.52 o 
   8   0   2      286.99      223.68     40.81 o 
   9   0   2      478.06      428.61     48.24 o 
  10   0   2      150.67      127.80     37.23 o 
  11   0   2    17160.41    18519.81    626.67 o 
  12   0   2     2421.02     2560.17    160.11 o 
  13   0   2    10677.89    11434.01    238.71 o 
  14   0   2     4169.00     4487.46    156.78 o 
  15   0   2     4506.05     4597.87    165.56 o 
  16   0   2      602.72      646.13     98.71 o 
  17   0   2        5.48       10.81     48.26 o 
  18   0   2       63.00       16.77     52.29 o 
  19   0   2       20.99       31.71     53.66 o 
  20   0   2      228.35      212.61     66.02 o 
  21   0   2      195.98      322.52     98.71 o 
  22   0   2        9.61       87.23     78.05 o 
  23   0   2       24.27      199.71    115.92 o 
 -23   1   2       30.57        8.33     63.40 o 
 -22   1   2      274.89      264.33     77.29 o 
 -21   1   2       82.83       54.22     76.90 o 
 -20   1   2      495.68      726.73    109.16 o 
 -19   1   2       84.68      124.80     66.65 o 
 -18   1   2      446.71      663.70     97.23 o 
 -17   1   2      219.15      199.61     61.24 o 
 -16   1   2        4.58      -44.75     49.68 o 
 -15   1   2      537.75      529.73     51.08 o 
 -14   1   2     1819.96     2040.92     82.71 o 
 -13   1   2     3536.85     3299.79    134.02 o 
 -12   1   2     8698.58     8844.39    109.91 o 
 -11   1   2    12283.16    12180.94    124.33 o 
 -10   1   2     9039.71     9037.01     92.54 o 
  -9   1   2      937.94      870.16     28.82 o 
  -8   1   2     1303.59     1213.91     30.70 o 
  -7   1   2      766.46      806.88     22.13 o 
  -6   1   2      709.45      658.10     46.53 o 
  -5   1   2     1801.17     1915.24     38.60 o 
  -4   1   2    20850.64    21603.63    131.19 o 
  -3   1   2    18172.69    18447.68    117.89 o 
  -2   1   2    83471.45    85422.99    297.00 o 
  -1   1   2       14.80        5.13     17.36 o 
   0   1   2     9096.05     9433.79    104.33 o 
   1   1   2       79.43       66.09     18.41 o 
   2   1   2    10748.10    10821.06    104.95 o 
   3   1   2     8803.68     8938.66    216.71 o 
   4   1   2       21.17        5.05     18.56 o 
   5   1   2     5978.97     6228.98    182.63 o 
   6   1   2     2042.53     1979.21     55.94 o 
   7   1   2      347.22      275.22     29.18 o 
   8   1   2     3882.14     3644.32     95.75 o 
   9   1   2       31.22      -10.83     18.20 o 
  10   1   2     1419.02     1223.71     55.66 o 
  11   1   2     4949.28     5221.93    104.95 o 
  12   1   2     1377.97     1427.00     60.68 o 
  13   1   2     3965.06     4162.80    101.55 o 
  14   1   2     1673.32     1981.64     86.81 o 
  15   1   2     1475.32     1352.32     66.89 o 
  16   1   2     4673.02     5175.56    125.86 o 
  17   1   2        5.84       39.21     36.11 o 
  18   1   2     1110.88     1199.06     69.53 o 
  19   1   2      586.43      633.32     56.33 o 
  20   1   2       48.74       62.74     48.82 o 
  21   1   2      111.23      102.88     51.59 o 
  22   1   2        2.26       -9.41     57.60 o 
  23   1   2      119.29      192.82    117.07 o 
 -23   2   2      137.20      166.25    172.74 o 
 -22   2   2       36.23       61.02     71.33 o 
 -21   2   2      150.90      235.42     79.82 o 
 -20   2   2       95.95      158.48     68.30 o 
 -19   2   2     1341.31     1276.75    126.48 o 
 -18   2   2      116.48      121.66     63.96 o 
 -17   2   2     3144.23     3181.44    168.16 o 
 -16   2   2      543.52      518.80     56.13 o 
 -15   2   2     2422.65     2563.69     98.17 o 
 -14   2   2      399.61      387.18     45.79 o 
 -13   2   2     1751.46     1884.56     80.17 o 
 -12   2   2      541.20      420.55    101.09 o 
 -11   2   2     1339.65     1320.79     37.21 o 
 -10   2   2     1023.84     1065.05     30.97 o 
  -9   2   2     5420.64     5578.56     78.12 o 
  -8   2   2     1328.00     1326.51     48.40 o 
  -7   2   2     2997.35     2834.57     65.23 o 
  -6   2   2     4067.95     4034.20     75.94 o 
  -5   2   2     4258.91     4163.25     80.25 o 
  -4   2   2    12200.97    12044.22    150.59 o 
  -3   2   2       89.43       59.18     14.36 o 
  -2   2   2     5290.44     5431.27     88.85 o 
  -1   2   2     2440.55     2342.14     42.85 o 
   0   2   2     3663.86     3799.10     86.15 o 
   1   2   2      174.96      127.74     29.07 o 
   2   2   2     2192.89     2148.02     74.19 o 
   3   2   2    22011.71    20279.71   1393.37 o 
   4   2   2     6589.84     6708.46    339.74 o 
   5   2   2     4212.04     4293.01    100.73 o 
   6   2   2     5278.26     5089.73    183.28 o 
   7   2   2     1094.27      942.65     44.76 o 
   8   2   2        6.14       40.72     38.81 o 
   9   2   2      527.59      440.20     36.03 o 
  10   2   2      834.71      793.58     90.74 o 
  11   2   2     5545.00     5631.86    107.72 o 
  12   2   2     1471.69     1477.45     60.27 o 
  13   2   2     2185.61     2139.55     89.96 o 
  14   2   2     1377.08     1431.11     64.95 o 
  15   2   2      369.42      327.44     40.05 o 
  16   2   2      252.51      261.06     40.61 o 
  17   2   2       82.87       98.86     33.18 o 
  18   2   2      256.15      296.98     44.19 o 
  19   2   2      402.63      510.11     63.77 o 
  20   2   2      244.21      198.71     62.42 o 
  21   2   2      325.46      330.10     71.15 o 
  22   2   2       32.70       48.21     94.12 o 
  23   2   2      184.61      336.29    134.29 o 
 -23   3   2       44.79       28.29     81.70 o 
 -22   3   2      221.57      259.65     75.28 o 
 -21   3   2       87.02       90.59     67.19 o 
 -20   3   2      406.58      616.16     96.05 o 
 -19   3   2      322.17      401.53     76.08 o 
 -18   3   2      906.00      930.13     99.34 o 
 -17   3   2      116.05      160.50     45.60 o 
 -16   3   2      663.12      722.14     74.56 o 
 -15   3   2       13.62       -1.17     34.10 o 
 -14   3   2     1168.98     1260.23     72.71 o 
 -13   3   2      233.84      221.23     32.88 o 
 -12   3   2     1106.85     1122.33     54.04 o 
 -11   3   2        2.59       -9.12     19.11 o 
 -10   3   2     1178.17     1121.71     32.69 o 
  -9   3   2      192.97      146.50     16.79 o 
  -8   3   2        8.46       21.72     22.15 o 
  -7   3   2     7802.48     7622.99    112.44 o 
  -6   3   2      470.44      374.87     31.37 o 
  -5   3   2     4702.25     4532.51     61.80 o 
  -4   3   2     2921.00     2794.48     48.98 o 
  -3   3   2     2505.43     2512.82     46.45 o 
  -2   3   2     6020.24     6044.71     86.48 o 
  -1   3   2     1952.79     1810.27     40.46 o 
   0   3   2     8017.83     7999.83    175.04 o 
   1   3   2     9709.36     9832.85    185.38 o 
   2   3   2     4976.39     4611.66    136.58 o 
   3   3   2      202.58      159.82     33.33 o 
   4   3   2     4110.78     3720.65    130.27 o 
   5   3   2      157.87      158.64     23.81 o 
   6   3   2    16329.34    16763.36    401.64 o 
   7   3   2     2454.47     2444.56     67.42 o 
   8   3   2    13812.79    14842.53    241.10 o 
   9   3   2     3849.49     3812.84     92.42 o 
  10   3   2      386.58      339.56     36.61 o 
  11   3   2     1342.14     1299.39     63.05 o 
  12   3   2      109.75       87.98     29.59 o 
  13   3   2       22.69      -16.70     25.82 o 
  14   3   2      502.78      502.03     44.48 o 
  15   3   2      380.56      391.14     41.56 o 
  16   3   2      334.69      377.53     42.81 o 
  17   3   2      184.16      276.13     44.52 o 
  18   3   2      187.93      196.80     53.66 o 
  19   3   2      259.65      319.30     61.99 o 
  20   3   2      575.55      517.99     76.24 o 
  21   3   2       45.42       69.78     45.23 o 
  22   3   2      182.82      225.74     64.79 o 
  23   3   2       89.83      181.35     91.82 o 
 -22   4   2      475.55      753.10    119.85 o 
 -21   4   2       32.65      101.27     61.18 o 
 -20   4   2      304.48      306.12    118.22 o 
 -19   4   2      300.62      428.80     80.38 o 
 -18   4   2       92.16       96.05     42.58 o 
 -17   4   2      622.50      693.01     66.20 o 
 -16   4   2       51.21      111.01     79.19 o 
 -15   4   2      313.63      285.29     50.15 o 
 -14   4   2       66.06      114.51     33.06 o 
 -13   4   2        5.75       19.92     22.54 o 
 -12   4   2        9.59       49.42     26.21 o 
 -11   4   2     1915.14     1842.27     67.27 o 
 -10   4   2       79.59      104.68     28.12 o 
  -9   4   2     4972.63     5082.04    102.85 o 
  -8   4   2       85.62       62.39     22.59 o 
  -7   4   2      640.67      650.46     39.20 o 
  -6   4   2     6789.02     6894.10    200.44 o 
  -5   4   2       70.98       57.00     18.21 o 
  -4   4   2     5155.67     5071.26     76.95 o 
  -3   4   2     8295.86     8118.61    103.70 o 
  -2   4   2     7358.50     7402.32     86.70 o 
  -1   4   2    13285.32    13113.33    113.81 o 
   0   4   2     1601.99     1577.17     40.70 o 
   1   4   2     5510.49     5278.80     99.48 o 
   2   4   2      781.43      715.48     27.05 o 
   3   4   2      375.55      337.15     21.31 o 
   4   4   2      258.57      267.83     23.13 o 
   5   4   2     6085.47     6256.00    154.57 o 
   6   4   2     2046.42     2054.07     91.27 o 
   7   4   2     9647.93     9291.43    131.60 o 
   8   4   2      105.19       75.18     34.72 o 
   9   4   2      339.63      294.67     35.01 o 
  10   4   2      882.65      926.69     53.82 o 
  11   4   2      432.18      391.24     38.65 o 
  12   4   2      155.80      176.78     35.78 o 
  13   4   2      167.84      204.78     38.14 o 
  14   4   2      677.53      667.69     69.60 o 
  15   4   2      864.24      832.21     80.87 o 
  16   4   2      438.64      385.46     59.29 o 
  17   4   2      430.94      384.99     70.59 o 
  18   4   2      140.99      142.76     45.21 o 
  19   4   2      180.51      149.47     46.24 o 
  20   4   2       86.14       98.13     51.65 o 
  21   4   2      233.05      178.98     57.99 o 
  22   4   2      427.55      387.94    101.00 o 
 -22   5   2      153.71      184.79     91.82 o 
 -21   5   2        1.92       -2.95     62.35 o 
 -20   5   2       69.74      146.96     63.67 o 
 -19   5   2       90.85      101.75     52.16 o 
 -18   5   2      199.43      218.54     49.44 o 
 -17   5   2      704.01      648.65     81.47 o 
 -16   5   2      810.25      721.89     65.78 o 
 -15   5   2      221.34      223.21     45.93 o 
 -14   5   2      554.67      548.65     47.97 o 
 -13   5   2       22.79      -10.82     29.07 o 
 -12   5   2       25.46       -2.21     25.79 o 
 -11   5   2      115.32       76.80     30.49 o 
 -10   5   2     1398.71     1418.76     60.94 o 
  -9   5   2      716.26      712.67     58.29 o 
  -8   5   2      839.61      768.61     46.21 o 
  -7   5   2     4841.15     4925.22    228.35 o 
  -6   5   2     1764.13     1649.53     50.37 o 
  -5   5   2     1080.92      992.85     39.27 o 
  -4   5   2      669.90      658.26     33.06 o 
  -3   5   2     2236.92     2544.46     80.42 o 
  -2   5   2      430.42      369.42     24.97 o 
  -1   5   2      909.46      738.90     32.59 o 
   0   5   2     2744.22     2703.64     55.80 o 
   1   5   2     2308.86     2192.86     50.03 o 
   2   5   2    10057.58    10523.30    248.21 o 
   3   5   2        6.41       20.86     17.47 o 
   4   5   2     2126.76     2014.03     97.73 o 
   5   5   2        2.95       -9.93     19.86 o 
   6   5   2     1578.97     1493.44     89.60 o 
   7   5   2      260.15      212.57     29.27 o 
   8   5   2      348.36      333.75     34.36 o 
   9   5   2      886.53      814.01     89.60 o 
  10   5   2      187.37      147.62     71.16 o 
  11   5   2      250.25      223.14     44.55 o 
  12   5   2      519.18      497.50     58.16 o 
  13   5   2        6.32        6.40     34.47 o 
  14   5   2      223.42      179.70     44.64 o 
  15   5   2      407.88      289.28     55.17 o 
  16   5   2        1.66      -19.39     39.02 o 
  17   5   2     1817.57     1529.96    156.09 o 
  18   5   2        2.32      -12.27     46.99 o 
  19   5   2      290.01      264.10     58.80 o 
  20   5   2      222.50      252.21     84.36 o 
  21   5   2       27.37       37.41     41.37 o 
  22   5   2      130.31       48.64     46.49 o 
 -21   6   2       75.78      153.80    115.92 o 
 -20   6   2       10.68       17.22     76.90 o 
 -19   6   2       75.85       88.29     47.47 o 
 -18   6   2      282.04      195.47     46.81 o 
 -17   6   2       78.58       62.29     41.42 o 
 -16   6   2       83.90      103.54     42.54 o 
 -15   6   2      333.97      308.64     46.84 o 
 -14   6   2      103.14      124.39     34.25 o 
 -13   6   2       86.15      340.40    164.03 o 
 -12   6   2     1092.22     1159.27     87.31 o 
 -11   6   2      891.05      896.05     54.01 o 
 -10   6   2     2548.32     2366.85     81.66 o 
  -9   6   2      385.77      394.72     39.85 o 
  -8   6   2      135.44      133.18     33.49 o 
  -7   6   2      209.59      159.05     25.81 o 
  -6   6   2       25.38       24.24     21.06 o 
  -5   6   2      276.17      250.92     16.41 o 
  -4   6   2        1.38        9.98     13.41 o 
  -3   6   2     4746.90     4592.09     81.97 o 
  -2   6   2     1037.00     1033.14     32.45 o 
  -1   6   2      812.42      728.93     29.27 o 
   0   6   2      149.75      118.59     22.11 o 
   1   6   2        7.91        2.48     23.09 o 
   2   6   2        5.38       45.57     20.00 o 
   3   6   2      901.43      920.20     49.04 o 
   4   6   2      756.74      669.41     35.67 o 
   5   6   2      986.53      947.28     48.52 o 
   6   6   2      550.84      538.83     46.40 o 
   7   6   2     2225.24     1731.90    265.94 o 
   8   6   2      129.33       73.42     38.86 o 
   9   6   2     1243.39     1207.70     80.15 o 
  10   6   2      779.12      881.54     74.02 o 
  11   6   2      234.56      203.80     48.19 o 
  12   6   2       98.27      131.01     44.07 o 
  13   6   2       35.11       49.35     53.94 o 
  14   6   2        1.11      -14.23     37.42 o 
  15   6   2       65.30      103.32     47.66 o 
  16   6   2       55.71      118.72     50.42 o 
  17   6   2      233.32      209.22     50.96 o 
  18   6   2      293.96      207.99     60.90 o 
  19   6   2      137.43       73.48    105.02 o 
  20   6   2       47.23       70.78     44.76 o 
  21   6   2       10.31        5.84     35.21 o 
 -20   7   2       43.41       25.81     38.81 o 
 -19   7   2        0.21       -7.81     51.77 o 
 -18   7   2       73.17       92.15     49.58 o 
 -17   7   2      183.07      182.70     58.63 o 
 -16   7   2       36.07       -0.31     35.41 o 
 -15   7   2      211.25      307.27     43.46 o 
 -14   7   2        8.23        8.50     32.57 o 
 -13   7   2       25.17        9.03     25.81 o 
 -12   7   2       20.52       31.78     30.22 o 
 -11   7   2      464.75      419.74     45.15 o 
 -10   7   2      776.43      742.13     51.36 o 
  -9   7   2        3.00      -11.63     23.44 o 
  -8   7   2     1130.37     1073.42     58.05 o 
  -7   7   2       59.36       22.23     23.86 o 
  -6   7   2     2016.21     1914.27     60.34 o 
  -5   7   2     1032.30     1023.29     46.23 o 
  -4   7   2       35.38       14.42     20.21 o 
  -3   7   2      179.26      188.57     23.27 o 
  -2   7   2      569.35      582.69     28.51 o 
  -1   7   2      848.76      818.47     33.82 o 
   0   7   2     1065.90      995.94     36.24 o 
   1   7   2       30.18       26.25     16.66 o 
   2   7   2      796.27      724.61     38.77 o 
   3   7   2     1589.07     1574.53     52.44 o 
   4   7   2      427.71      411.01     31.59 o 
   5   7   2     5812.50     5562.22    118.17 o 
   6   7   2       20.44        7.77     31.17 o 
   7   7   2     1387.78     1421.06    121.66 o 
   8   7   2       96.86       81.74     37.23 o 
   9   7   2       60.98       38.97     45.34 o 
  10   7   2     2158.36     2173.26    115.63 o 
  11   7   2      598.01      479.10     86.66 o 
  12   7   2      712.48      578.04     86.66 o 
  13   7   2       55.27        1.26     39.87 o 
  14   7   2        8.78       -4.20     47.63 o 
  15   7   2      159.91       99.41     43.80 o 
  16   7   2       52.80       38.15     45.50 o 
  17   7   2        0.12       22.02     94.69 o 
  18   7   2       23.08      -25.43     38.54 o 
  19   7   2        6.51      -14.68     41.78 o 
  20   7   2        3.99       -2.51     32.66 o 
 -19   8   2      121.02       89.86     57.61 o 
 -18   8   2      380.82      304.01     62.05 o 
 -17   8   2      277.14      227.63     74.60 o 
 -16   8   2       75.00      124.35     56.19 o 
 -15   8   2        6.67       19.49     36.63 o 
 -14   8   2       35.13       33.63     37.89 o 
 -13   8   2      326.32      348.34     46.68 o 
 -12   8   2       11.10      -11.10     31.17 o 
 -11   8   2      201.94      175.49     36.69 o 
 -10   8   2       68.75       93.11     32.32 o 
  -9   8   2       10.08       15.53     32.06 o 
  -8   8   2       12.68       17.36     30.21 o 
  -7   8   2     1583.92     1592.87     72.35 o 
  -6   8   2      622.23      579.87     38.97 o 
  -5   8   2     1438.80     1397.40     56.72 o 
  -4   8   2     1702.66     1594.67     59.49 o 
  -3   8   2       43.38        7.32     23.35 o 
  -2   8   2      209.33      192.88     29.90 o 
  -1   8   2     1072.14      881.53    118.55 o 
   0   8   2     1351.84     1341.15     44.93 o 
   1   8   2        0.33       -4.92     20.85 o 
   2   8   2      125.56      118.04     29.68 o 
   3   8   2       32.21       40.54     25.90 o 
   4   8   2      316.64      289.58     39.25 o 
   5   8   2       41.11       53.93     31.37 o 
   6   8   2        2.98      -10.44     33.09 o 
   7   8   2      320.53      329.37     77.47 o 
   8   8   2     2586.24     2413.52    123.43 o 
   9   8   2      768.36      825.84     80.56 o 
  10   8   2     1164.49     1041.62     92.95 o 
  11   8   2      170.92      216.24     53.49 o 
  12   8   2       68.94       32.06     49.67 o 
  13   8   2       37.54       11.59     34.14 o 
  14   8   2       92.89      101.66     61.98 o 
  15   8   2        5.41        6.08     35.02 o 
  16   8   2      102.22       32.24     41.32 o 
  17   8   2       56.71       -4.57     40.49 o 
  18   8   2        3.94       18.87     40.19 o 
  19   8   2       67.93       51.63     56.81 o 
 -17   9   2        9.36      -21.04     48.75 o 
 -16   9   2        8.67       -1.35     54.52 o 
 -15   9   2       59.96       54.32     35.73 o 
 -14   9   2        5.04       30.37     42.65 o 
 -13   9   2      255.51      260.63     50.30 o 
 -12   9   2        1.40       11.18     30.08 o 
 -11   9   2      130.84      138.04     47.42 o 
 -10   9   2       76.98       70.20     33.96 o 
  -9   9   2      135.54      144.42     37.14 o 
  -8   9   2      941.14      922.54     54.29 o 
  -7   9   2     1001.98      866.50     58.24 o 
  -6   9   2      113.20       69.43     33.46 o 
  -5   9   2      519.05      552.17     42.43 o 
  -4   9   2     1144.02     1010.27     53.01 o 
  -3   9   2      923.87      946.10     58.46 o 
  -2   9   2      798.70      804.38     45.15 o 
  -1   9   2      437.42      400.88     44.94 o 
   0   9   2        8.48        2.12     29.85 o 
   1   9   2     1270.54     1279.08     65.19 o 
   2   9   2      109.32       35.53     33.06 o 
   3   9   2      100.09      131.29     34.62 o 
   4   9   2      456.13      498.78     48.36 o 
   5   9   2      394.90      347.04     43.90 o 
   6   9   2      199.21      199.40     40.61 o 
   7   9   2       38.95        9.08     42.05 o 
   8   9   2       88.07       80.65     54.30 o 
   9   9   2        7.17       21.04     43.48 o 
  10   9   2        6.24       -8.89     36.12 o 
  11   9   2        5.11        9.40     34.64 o 
  12   9   2       86.05      112.99     48.24 o 
  13   9   2      267.08      254.10     63.70 o 
  14   9   2        3.76       11.52     41.37 o 
  15   9   2       30.91       29.21     43.04 o 
  16   9   2        3.60       -1.91     42.32 o 
  17   9   2       59.97       76.74     55.67 o 
 -15  10   2        9.97      -23.21     38.10 o 
 -14  10   2       59.07       39.14     34.21 o 
 -13  10   2      197.47      118.32     44.12 o 
 -12  10   2       86.33      108.77     47.74 o 
 -11  10   2       10.34       -3.34     44.91 o 
 -10  10   2      322.32      342.74     48.63 o 
  -9  10   2      260.24      291.38     50.66 o 
  -8  10   2      925.37      812.55     79.21 o 
  -7  10   2      229.86      237.90     39.95 o 
  -6  10   2       11.98       21.39     33.87 o 
  -5  10   2        0.90        3.69     31.35 o 
  -4  10   2       29.56       35.28     26.58 o 
  -3  10   2       90.96        4.72     27.48 o 
  -2  10   2       59.37       31.02     31.82 o 
  -1  10   2       95.86      117.76     39.52 o 
   0  10   2      885.95      855.33     58.51 o 
   1  10   2        6.91      119.58     91.67 o 
   2  10   2       22.11      -16.78     32.83 o 
   3  10   2      123.93       29.31     35.71 o 
   4  10   2      492.99      435.13     49.30 o 
   5  10   2       18.58       45.79     40.26 o 
   6  10   2      617.83      656.86     67.80 o 
   7  10   2      221.09      233.14     58.19 o 
   8  10   2       26.52       19.68     43.94 o 
   9  10   2        2.55      -46.34     34.79 o 
  10  10   2        0.05       29.35     42.56 o 
  11  10   2       15.79      -33.12     45.63 o 
  12  10   2        0.08        6.20     38.49 o 
  13  10   2       78.75       50.62     51.98 o 
  14  10   2       19.99       66.55     48.67 o 
  15  10   2       38.96       27.72     41.90 o 
 -13  11   2        0.29       -8.37     31.84 o 
 -12  11   2      104.59      112.64     46.81 o 
 -11  11   2        1.54        2.74     44.46 o 
 -10  11   2      740.99      728.10     73.18 o 
  -9  11   2        0.79       12.73     41.03 o 
  -8  11   2       25.69       23.39     33.00 o 
  -7  11   2        2.24       21.02     46.24 o 
  -6  11   2        7.02       11.38     51.37 o 
  -5  11   2        0.65      -37.25     48.78 o 
  -4  11   2        0.61      -12.02     37.96 o 
  -3  11   2       32.04       28.59     37.27 o 
  -2  11   2      109.80       88.39     38.12 o 
  -1  11   2       46.12       38.44     32.02 o 
   0  11   2      193.88      165.48     42.34 o 
   1  11   2       11.85       22.31     35.47 o 
   2  11   2      175.66      160.61     53.95 o 
   3  11   2      104.07      109.96     45.23 o 
   4  11   2       13.15        5.02     38.74 o 
   5  11   2      148.17      132.41     55.06 o 
   6  11   2      598.65      613.01    100.39 o 
   7  11   2       90.79       89.68     49.33 o 
   8  11   2      352.42      388.70     72.48 o 
   9  11   2       61.68       81.91     52.90 o 
  10  11   2       91.34       89.82     49.79 o 
  11  11   2       54.39        2.29     56.24 o 
  12  11   2       37.37       45.43     49.87 o 
  13  11   2       24.53       -0.85     42.56 o 
 -10  12   2      133.37       56.08     46.83 o 
  -9  12   2      129.47      119.72     53.75 o 
  -8  12   2       12.21       24.58     47.99 o 
  -7  12   2      580.86      619.37     87.06 o 
  -6  12   2        0.29       -6.15     55.34 o 
  -5  12   2      241.54      309.18     67.65 o 
  -4  12   2        0.15       -3.27     49.06 o 
  -3  12   2      104.73       23.40     47.58 o 
  -2  12   2        8.13        4.70     44.25 o 
  -1  12   2      485.63      465.48     65.61 o 
   0  12   2        4.79       -1.65     44.68 o 
   1  12   2        1.18        9.45     41.92 o 
   2  12   2        0.20      -33.90     37.16 o 
   3  12   2      308.13      332.39     63.22 o 
   4  12   2       27.53       63.89     49.06 o 
   5  12   2      138.50      112.85     44.02 o 
   6  12   2      102.94      152.76     61.72 o 
   7  12   2       13.55       25.43     44.18 o 
   8  12   2       78.34       37.63     60.60 o 
   9  12   2       24.30       30.73     56.79 o 
  10  12   2      123.62        8.74     43.37 o 
  -6  13   2       12.11      -30.19     39.06 o 
  -5  13   2      199.50      194.10     60.97 o 
  -4  13   2        2.02      -95.26     64.27 o 
  -3  13   2      109.82      207.74    130.84 o 
  -2  13   2      165.88      126.25    117.07 o 
  -1  13   2       34.33       -3.91     67.78 o 
   0  13   2       74.72       78.20     73.52 o 
   1  13   2       86.40       -4.91     65.63 o 
   2  13   2        0.62       18.84    138.88 o 
   3  13   2      143.57      105.64     53.69 o 
   4  13   2        0.43      -67.15     46.09 o 
   5  13   2      251.54      265.81     57.26 o 
   6  13   2      297.85      284.06     78.29 o 
 -23   1   3        1.67      -36.45     82.20 o 
 -22   1   3        0.26      -81.08     54.05 o 
 -21   1   3        5.20       30.09     68.87 o 
 -20   1   3       49.43       28.98     62.00 o 
 -19   1   3      104.95       73.85     65.36 o 
 -18   1   3       81.69       80.11     57.35 o 
 -17   1   3      473.97      462.86     82.64 o 
 -16   1   3        2.85       20.36     62.08 o 
 -15   1   3       57.91       -7.66     48.20 o 
 -14   1   3       23.05        0.04     26.64 o 
 -13   1   3      252.32      221.13     33.19 o 
 -12   1   3      684.18      624.61     42.41 o 
 -11   1   3     2421.36     2408.76     50.66 o 
 -10   1   3     2519.53     2691.40     57.28 o 
  -9   1   3      528.50      497.86     22.15 o 
  -8   1   3     2809.94     2821.26     43.43 o 
  -7   1   3     4621.07     4678.72     69.26 o 
  -6   1   3     1142.14     1135.53     35.73 o 
  -5   1   3      143.73      155.13     25.70 o 
  -4   1   3        0.04      -10.32     16.24 o 
  -3   1   3     7245.77     7308.33    128.61 o 
  -2   1   3    40254.90    41826.94    562.59 o 
  -1   1   3       65.68       57.21     34.06 o 
   0   1   3    68120.44    71693.24    392.69 o 
   1   1   3     2419.19     2552.44     63.23 o 
   2   1   3       93.37      115.97     27.01 o 
   3   1   3     5159.50     5056.79    214.21 o 
   4   1   3      340.52      308.82     28.15 o 
   5   1   3     5654.39     5715.04    196.76 o 
   6   1   3     1538.42     1498.21     63.21 o 
   7   1   3     2885.63     2936.02     73.60 o 
   8   1   3      264.07      249.24     30.52 o 
   9   1   3      717.28      724.16     39.62 o 
  10   1   3     4056.75     4226.35     92.90 o 
  11   1   3      865.07      930.20     49.46 o 
  12   1   3      155.50      157.66     31.81 o 
  13   1   3        7.21      -23.84     21.27 o 
  14   1   3        1.07       26.77     29.73 o 
  15   1   3        0.61       -2.06     33.24 o 
  16   1   3       20.08        2.19     29.09 o 
  17   1   3       59.43       77.79     39.91 o 
  18   1   3      645.18      628.71     56.60 o 
  19   1   3       55.77       23.10     35.78 o 
  20   1   3        1.02       -3.20     38.70 o 
  21   1   3        0.27      -27.81     47.66 o 
  22   1   3      101.35      109.38     59.55 o 
  23   1   3        9.81      -48.21     98.71 o 
 -23   2   3        0.16        3.37     77.29 o 
 -22   2   3       40.30       47.24     76.07 o 
 -21   2   3      496.37      515.59     96.25 o 
 -20   2   3      312.93      429.01     95.60 o 
 -19   2   3        4.86       22.96     68.11 o 
 -18   2   3       63.16       72.83     60.25 o 
 -17   2   3     1939.83     1978.43    137.96 o 
 -16   2   3     1135.85     1048.53    104.46 o 
 -15   2   3     2205.84     1610.92    416.20 o 
 -14   2   3       28.55       25.20     24.23 o 
 -13   2   3     1652.15     1628.98     64.11 o 
 -12   2   3     1362.61     1209.60     55.74 o 
 -11   2   3     2208.27     2093.12     68.62 o 
 -10   2   3     1280.44     1195.63     53.74 o 
  -9   2   3      194.44      224.41     29.73 o 
  -8   2   3      196.98      196.14     27.28 o 
  -7   2   3        6.98       -4.54     15.36 o 
  -6   2   3     1974.09     2023.65     44.26 o 
  -5   2   3     2290.78     2329.69     63.40 o 
  -4   2   3      286.73      265.22     16.92 o 
  -3   2   3        9.54        3.24     13.98 o 
  -2   2   3     6217.29     6584.60    113.28 o 
  -1   2   3    16334.16    17161.32    404.88 o 
   0   2   3       95.01       59.14     33.40 o 
   1   2   3     5065.84     4982.06    187.94 o 
   2   2   3    12227.35    12187.94    929.11 o 
   3   2   3      510.94      505.94     53.37 o 
   4   2   3     7763.92     8073.27    460.18 o 
   5   2   3     7140.87     7760.45    400.54 o 
   6   2   3     5995.72     6382.35    159.69 o 
   7   2   3     2332.09     2535.90    115.39 o 
   8   2   3       96.81      105.27     27.24 o 
   9   2   3      214.00      253.24     32.87 o 
  10   2   3       91.03       71.38     25.66 o 
  11   2   3       47.10       42.89     22.33 o 
  12   2   3      503.93      471.91     40.91 o 
  13   2   3      448.31      538.37     43.93 o 
  14   2   3       96.61       63.54     31.05 o 
  15   2   3      573.10      526.64     50.13 o 
  16   2   3      535.65      509.08     51.48 o 
  17   2   3      883.53      850.92     72.23 o 
  18   2   3      304.21      351.59     55.20 o 
  19   2   3       24.86        9.17     39.03 o 
  20   2   3      418.13     3792.39   2483.74 o 
  21   2   3       34.30       75.70     51.02 o 
  22   2   3       84.66       44.83     55.09 o 
  23   2   3      260.18      192.39     67.09 o 
 -22   3   3       30.36      118.74     78.75 o 
 -21   3   3       53.03       64.00     63.96 o 
 -20   3   3      154.24      134.48     68.79 o 
 -19   3   3        1.77       32.99     61.15 o 
 -18   3   3      366.56      404.46    133.14 o 
 -17   3   3      954.46      921.44    142.90 o 
 -16   3   3        4.38       26.09     34.57 o 
 -15   3   3      847.01      784.68     55.67 o 
 -14   3   3       67.69       31.12     31.99 o 
 -13   3   3      474.67      457.98     41.15 o 
 -12   3   3        9.31       -1.78     23.89 o 
 -11   3   3     2459.51     2354.85     75.90 o 
 -10   3   3       73.32       64.73     25.02 o 
  -9   3   3      612.50      577.01     41.22 o 
  -8   3   3     4505.09     4517.76     94.83 o 
  -7   3   3      803.52      760.51     42.13 o 
  -6   3   3     1949.45     1925.84     62.87 o 
  -5   3   3      214.73      249.34     18.92 o 
  -4   3   3       53.16       63.97     17.99 o 
  -3   3   3     1730.99     1589.49     44.59 o 
  -2   3   3     5478.86     5709.01     76.47 o 
  -1   3   3      352.75      404.64     26.55 o 
   0   3   3     6920.26     6999.77    224.31 o 
   1   3   3     2847.68     3198.29    145.66 o 
   2   3   3     4345.09     4546.04    118.15 o 
   3   3   3     2230.49     2109.47    123.38 o 
   4   3   3     1611.03     1568.21     79.05 o 
   5   3   3    15429.90    14719.55   1279.17 o 
   6   3   3       22.39       12.95     21.72 o 
   7   3   3    15229.34    15899.66    586.82 o 
   8   3   3      180.02      152.77     28.90 o 
   9   3   3      121.90      147.44     30.31 o 
  10   3   3      404.06      359.21     38.83 o 
  11   3   3       80.60       47.76     31.98 o 
  12   3   3       27.43        1.14     29.79 o 
  13   3   3      301.32      317.90     37.18 o 
  14   3   3        5.00       -7.92     38.66 o 
  15   3   3      224.11      211.56     42.08 o 
  16   3   3     1400.30     1364.84     81.67 o 
  17   3   3        1.17        2.33     32.42 o 
  18   3   3       19.24       65.37     44.89 o 
  19   3   3      408.52      237.54     60.26 o 
  20   3   3        7.39       29.29     45.54 o 
  21   3   3       71.35       18.03     55.67 o 
  22   3   3       46.74       48.02     44.91 o 
 -22   4   3       55.68       32.48     71.07 o 
 -21   4   3       41.22      136.08     75.85 o 
 -20   4   3      127.84      102.58     68.96 o 
 -19   4   3       14.88       37.85     55.06 o 
 -18   4   3       14.42       51.02     61.36 o 
 -17   4   3      197.03      175.71     49.03 o 
 -16   4   3       97.97      126.21     38.55 o 
 -15   4   3       61.87       28.73     30.98 o 
 -14   4   3       29.88        9.82     29.31 o 
 -13   4   3      751.27      688.12     48.75 o 
 -12   4   3     2169.75     2017.22     74.43 o 
 -11   4   3      884.34      831.52     51.48 o 
 -10   4   3     1590.37     1534.68     62.80 o 
  -9   4   3       24.13       24.98     24.03 o 
  -8   4   3     5199.94     4904.55    103.83 o 
  -7   4   3     2383.34     2329.28     72.39 o 
  -6   4   3     1101.02     1040.96     35.35 o 
  -5   4   3      649.93      664.36     30.53 o 
  -4   4   3     1368.55     1327.27     41.12 o 
  -3   4   3      823.03      799.19     33.66 o 
  -2   4   3      253.96      334.92     24.72 o 
  -1   4   3      467.04      447.44     27.16 o 
   0   4   3     6843.51     6851.36     86.55 o 
   1   4   3      101.80       95.85     23.36 o 
   2   4   3     6216.32     6603.68    421.23 o 
   3   4   3       22.51      -10.39     33.09 o 
   4   4   3     1032.93      869.25     87.80 o 
   5   4   3        0.04       14.36     48.78 o 
   6   4   3      883.66      866.19     63.61 o 
   7   4   3      155.51      213.12     26.47 o 
   8   4   3     1012.52      937.91     45.75 o 
   9   4   3       68.47       88.22     28.01 o 
  10   4   3     2527.66     2579.87    114.42 o 
  11   4   3      328.72      392.48    103.30 o 
  12   4   3      494.45      455.22     86.66 o 
  13   4   3       43.54       57.11     38.81 o 
  14   4   3       30.81       22.37     44.28 o 
  15   4   3       41.17       21.64     38.75 o 
  16   4   3       47.49       59.98     42.54 o 
  17   4   3       10.28       23.09     32.97 o 
  18   4   3     1467.80     1438.44    111.96 o 
  19   4   3       19.55       -0.62     62.55 o 
  20   4   3      362.72      322.57     69.36 o 
  21   4   3       11.54       17.85     43.85 o 
  22   4   3      116.56       77.33     55.67 o 
 -21   5   3      136.16      123.87     70.89 o 
 -20   5   3        0.97      -54.25     52.71 o 
 -19   5   3       42.49        6.75     59.57 o 
 -18   5   3        4.49       14.75     66.02 o 
 -17   5   3       97.05       70.56     42.00 o 
 -16   5   3      300.18      294.81     46.05 o 
 -15   5   3      716.08      686.80     55.33 o 
 -14   5   3      399.03      395.28     46.07 o 
 -13   5   3     2929.70     2976.01     97.95 o 
 -12   5   3       95.24      151.09     34.54 o 
 -11   5   3      127.29      108.74     33.81 o 
 -10   5   3      581.50      583.73     45.42 o 
  -9   5   3      180.02      198.33     31.08 o 
  -8   5   3       15.13        2.80     24.04 o 
  -7   5   3     9340.29     9030.02    110.33 o 
  -6   5   3       54.11       57.10     29.08 o 
  -5   5   3    12344.14    12650.21    132.40 o 
  -4   5   3      858.70      857.13     38.29 o 
  -3   5   3      548.78      461.16     30.58 o 
  -2   5   3      263.10      350.00     27.14 o 
  -1   5   3      548.56      639.57     32.93 o 
   0   5   3      164.27      224.34     23.02 o 
   1   5   3     2892.38     2926.94     70.69 o 
   2   5   3      778.28      716.83     30.14 o 
   3   5   3     4142.94     3980.40    263.41 o 
   4   5   3      507.70      515.85     53.17 o 
   5   5   3     2157.86     1946.98     92.25 o 
   6   5   3        0.34      -11.59     29.83 o 
   7   5   3      148.59      144.40     37.33 o 
   8   5   3     2023.71     2143.42    297.27 o 
   9   5   3     1343.42     1226.43     81.56 o 
  10   5   3     1192.77     1114.77     80.35 o 
  11   5   3     1121.06     1299.52    150.93 o 
  12   5   3       28.40        5.99     32.05 o 
  13   5   3      416.72      366.74     62.58 o 
  14   5   3      181.08      102.77     75.18 o 
  15   5   3      413.96      443.79     68.96 o 
  16   5   3       21.43      -12.30     34.08 o 
  17   5   3      714.68      712.47     77.90 o 
  18   5   3        7.97        3.98     37.79 o 
  19   5   3      255.20      227.83     54.38 o 
  20   5   3        9.46      -28.41     33.92 o 
  21   5   3       49.44       48.81     35.78 o 
 -20   6   3      403.28      476.85    100.75 o 
 -19   6   3       27.28       29.27     63.87 o 
 -18   6   3      564.86      559.21     72.63 o 
 -17   6   3       82.10       73.75     40.13 o 
 -16   6   3       99.99      127.70     44.08 o 
 -15   6   3      103.04       78.61     31.44 o 
 -14   6   3       28.72       36.91     28.69 o 
 -13   6   3      268.10      282.42     43.17 o 
 -12   6   3      311.36      241.45     41.62 o 
 -11   6   3       10.68       17.69     32.60 o 
 -10   6   3     1917.38     1910.40     75.96 o 
  -9   6   3       47.74       69.72     40.26 o 
  -8   6   3     7539.94     7625.71    142.78 o 
  -7   6   3      110.14       73.36     28.93 o 
  -6   6   3     2754.05     2713.75     67.50 o 
  -5   6   3     1503.55     1529.91     52.00 o 
  -4   6   3     1692.99     1645.25     52.89 o 
  -3   6   3       59.87       62.29     23.56 o 
  -2   6   3     6119.38     6003.90     94.85 o 
  -1   6   3     4616.82     4639.79     89.93 o 
   0   6   3     9040.31     9126.58    141.02 o 
   1   6   3     1054.31     1044.65     40.12 o 
   2   6   3      556.88      538.80     28.73 o 
   3   6   3      111.22       83.65     17.88 o 
   4   6   3       39.85       69.22     36.92 o 
   5   6   3      782.03      760.07     62.71 o 
   6   6   3        8.79      -29.49     27.29 o 
   7   6   3        5.72       -6.98     28.39 o 
   8   6   3     3742.65     3491.99    134.54 o 
   9   6   3       94.28       96.70     40.17 o 
  10   6   3     4609.05     4503.69    158.85 o 
  11   6   3      538.68      555.23     66.54 o 
  12   6   3      102.98      114.78     38.96 o 
  13   6   3     1074.96     1039.93     83.86 o 
  14   6   3        4.36       12.09     33.25 o 
  15   6   3        8.08        3.88     39.06 o 
  16   6   3      655.66      636.78     77.80 o 
  17   6   3      115.08       47.69     43.28 o 
  18   6   3      947.95     1011.17    138.88 o 
  19   6   3        7.21        7.25     38.24 o 
  20   6   3      100.98      110.77     45.23 o 
 -19   7   3      132.47      152.62     71.98 o 
 -18   7   3       18.83       68.18     56.53 o 
 -17   7   3      292.21      228.77     46.35 o 
 -16   7   3       16.62       63.46     41.11 o 
 -15   7   3     1598.77     1667.99     85.00 o 
 -14   7   3        0.35       -6.17     29.64 o 
 -13   7   3      579.40      619.89     53.48 o 
 -12   7   3       67.62       72.08     33.59 o 
 -11   7   3     1487.15     1389.81     70.93 o 
 -10   7   3      246.13      234.30     37.74 o 
  -9   7   3        7.35       30.10     33.56 o 
  -8   7   3      604.91      586.10     47.05 o 
  -7   7   3     6770.44     6566.29    166.33 o 
  -6   7   3       43.10       45.47     30.51 o 
  -5   7   3     6354.95     6348.87    108.83 o 
  -4   7   3       40.09       37.86     21.24 o 
  -3   7   3     1943.74     2014.92     61.49 o 
  -2   7   3      541.72      522.29     35.66 o 
  -1   7   3      906.73      941.80     43.06 o 
   0   7   3      146.01      135.41     22.91 o 
   1   7   3      528.18      501.86     32.59 o 
   2   7   3       22.91        0.80     28.27 o 
   3   7   3     3014.13     2910.00     92.11 o 
   4   7   3       98.63       68.60     31.42 o 
   5   7   3     2783.19     3050.40    126.65 o 
   6   7   3      204.85      202.00     49.51 o 
   7   7   3      148.94      193.31     43.37 o 
   8   7   3      937.34      937.43     88.38 o 
   9   7   3     3129.82     3359.61    218.07 o 
  10   7   3     1089.30     1065.23     89.27 o 
  11   7   3     3602.97     3784.14    206.02 o 
  12   7   3      164.68      160.81     48.24 o 
  13   7   3     1484.26     1425.54    170.44 o 
  14   7   3      133.51       94.94     42.92 o 
  15   7   3      389.47      424.04    121.09 o 
  16   7   3       30.88       46.99     43.47 o 
  17   7   3      380.46      323.17     60.95 o 
  18   7   3      537.06      639.30    126.25 o 
  19   7   3       59.47       66.01     40.51 o 
 -18   8   3      885.00      819.50    137.73 o 
 -17   8   3       35.31       27.06     40.22 o 
 -16   8   3      257.48      291.16     52.02 o 
 -15   8   3       27.38       40.29     37.61 o 
 -14   8   3      262.10      310.07     45.64 o 
 -13   8   3      114.41       72.70     32.99 o 
 -12   8   3      204.33      242.67     44.40 o 
 -11   8   3      110.13       66.01     31.55 o 
 -10   8   3      772.44      863.95     59.98 o 
  -9   8   3       19.65        6.82     31.30 o 
  -8   8   3      544.92      569.33     53.55 o 
  -7   8   3        2.27       28.02     32.89 o 
  -6   8   3      706.70      700.47     72.42 o 
  -5   8   3       29.49       20.28     25.62 o 
  -4   8   3      932.32      959.05     48.94 o 
  -3   8   3       81.84       72.09     27.17 o 
  -2   8   3     6148.99     6345.89    110.85 o 
  -1   8   3      115.26      122.48     30.35 o 
   0   8   3     3717.76     3846.19    105.34 o 
   1   8   3       37.88       28.82     31.58 o 
   2   8   3      604.96      654.74     49.52 o 
   3   8   3      645.40      654.58     52.95 o 
   4   8   3       48.77       37.89     28.27 o 
   5   8   3      664.89      668.11     60.97 o 
   6   8   3      516.46      656.34     59.36 o 
   7   8   3       45.10       48.58     43.62 o 
   8   8   3     4356.21     4608.12    253.65 o 
   9   8   3       21.33       61.19     41.79 o 
  10   8   3     2886.65     2927.03    250.21 o 
  11   8   3      484.84      533.76    114.78 o 
  12   8   3      304.32      284.78     94.69 o 
  13   8   3       10.85      -13.20     34.43 o 
  14   8   3      492.74      422.31    146.91 o 
  15   8   3       19.40       29.01     41.79 o 
  16   8   3      832.70      731.58    245.62 o 
  17   8   3       21.34       39.38     46.43 o 
  18   8   3      115.36      104.88     64.85 o 
 -17   9   3      262.18      292.92     58.36 o 
 -16   9   3        3.47       18.66     35.21 o 
 -15   9   3      358.09      427.86     56.73 o 
 -14   9   3       29.93       19.75     40.87 o 
 -13   9   3      394.93      443.30     49.90 o 
 -12   9   3       79.54       69.44     38.12 o 
 -11   9   3     1948.14     2060.03     92.09 o 
 -10   9   3       13.63       -7.23     31.11 o 
  -9   9   3     1876.54     2055.46     89.95 o 
  -8   9   3      156.19      156.44     39.42 o 
  -7   9   3      868.38      847.94     58.09 o 
  -6   9   3      210.92      177.92     35.58 o 
  -5   9   3     1107.72     1086.03     64.84 o 
  -4   9   3      709.59      513.70     69.59 o 
  -3   9   3     3208.99     3222.86    102.64 o 
  -2   9   3       38.28       42.21     32.86 o 
  -1   9   3     2093.39     2265.09     87.55 o 
   0   9   3      497.29      453.55     49.16 o 
   1   9   3      731.96      766.94     55.72 o 
   2   9   3       68.38       67.38     34.16 o 
   3   9   3     1590.47     1741.48     77.76 o 
   4   9   3       72.89       74.52     32.20 o 
   5   9   3      768.20      877.29     72.00 o 
   6   9   3      634.68      762.44    177.55 o 
   7   9   3        7.97       27.12     34.89 o 
   8   9   3      257.05      250.49     46.96 o 
   9   9   3       19.64        9.73     38.39 o 
  10   9   3      110.98       94.25     49.64 o 
  11   9   3      333.27      312.48     64.70 o 
  12   9   3       80.84       58.36     42.05 o 
  13   9   3      795.15      602.80    270.30 o 
  14   9   3      203.48      138.19     52.22 o 
  15   9   3      418.22      269.11     57.08 o 
  16   9   3       59.52       16.48     36.31 o 
  17   9   3      156.34       94.83     45.63 o 
 -15  10   3        3.86        2.51     51.05 o 
 -14  10   3      770.48      797.13     76.96 o 
 -13  10   3        4.00       12.24     35.19 o 
 -12  10   3      594.97      593.46     64.75 o 
 -11  10   3        2.40       21.09     36.72 o 
 -10  10   3      882.79      852.33     60.74 o 
  -9  10   3      160.23      181.67     39.30 o 
  -8  10   3       68.20       66.12     34.89 o 
  -7  10   3       48.46       44.57     39.74 o 
  -6  10   3      125.95      159.17     48.28 o 
  -5  10   3      114.35      107.17     47.97 o 
  -4  10   3       91.93       75.39     43.02 o 
  -3  10   3       18.42       -2.07     31.93 o 
  -2  10   3      724.12      713.26     59.49 o 
  -1  10   3      539.78      579.80     53.52 o 
   0  10   3      402.27      426.77     52.68 o 
   1  10   3      158.46      178.10     40.92 o 
   2  10   3     1810.17     2092.84     90.23 o 
   3  10   3       50.42       40.39     39.74 o 
   4  10   3     2095.86     2437.69     98.24 o 
   5  10   3       43.36       45.83     48.44 o 
   6  10   3     1475.47     1606.49     94.49 o 
   7  10   3       27.44      -33.98     51.05 o 
   8  10   3      265.63      403.13     69.80 o 
   9  10   3       25.90       14.44     49.08 o 
  10  10   3      325.78      340.94     64.05 o 
  11  10   3        2.53       42.82     57.35 o 
  12  10   3      833.48      772.44    125.11 o 
  13  10   3        0.46       35.16     51.08 o 
  14  10   3      414.01      315.04     66.45 o 
  15  10   3       27.25       29.14     44.59 o 
 -13  11   3       28.69       55.77     38.06 o 
 -12  11   3       73.61       41.47     44.70 o 
 -11  11   3     1316.92     1507.78    125.68 o 
 -10  11   3       56.17       66.03     50.75 o 
  -9  11   3      493.02      575.44     80.97 o 
  -8  11   3       54.67       88.09     54.21 o 
  -7  11   3        2.68       47.58     35.98 o 
  -6  11   3        0.94       -2.15     44.86 o 
  -5  11   3        9.47       -4.69     34.65 o 
  -4  11   3      130.51      140.24     45.67 o 
  -3  11   3      167.03      189.23     45.40 o 
  -2  11   3       43.29       55.70     45.42 o 
  -1  11   3     1043.63     1191.17     74.09 o 
   0  11   3       15.75       23.80     37.46 o 
   1  11   3     1778.30     1998.71     93.62 o 
   2  11   3        0.14      156.15    102.73 o 
   3  11   3      544.77      662.99     59.76 o 
   4  11   3       20.26       39.15     38.13 o 
   5  11   3      416.87      506.98     82.30 o 
   6  11   3        2.56       14.46     56.81 o 
   7  11   3     1534.70     1749.25    122.35 o 
   8  11   3       59.21       62.67     48.37 o 
   9  11   3      463.02      620.82     84.59 o 
  10  11   3       18.92      -34.26     38.12 o 
  11  11   3      129.02       52.13     61.66 o 
  12  11   3       82.96       71.39     41.54 o 
  13  11   3      317.59      278.28     69.45 o 
  -9  12   3       56.88       74.24     58.16 o 
  -8  12   3       29.25       83.52     56.74 o 
  -7  12   3       13.56       55.71     58.01 o 
  -6  12   3     1093.68     1245.44    113.91 o 
  -5  12   3        2.29      -57.03     49.49 o 
  -4  12   3      988.42     1051.17     88.38 o 
  -3  12   3       37.64       37.97     47.47 o 
  -2  12   3       93.36      154.17     47.40 o 
  -1  12   3      100.46       98.66     47.78 o 
   0  12   3       56.12       77.21     39.70 o 
   1  12   3       18.51       18.74     50.29 o 
   2  12   3      620.93      687.77     75.11 o 
   3  12   3       39.01       36.54     43.13 o 
   4  12   3      541.46      539.58     69.99 o 
   5  12   3       16.83       -3.87     48.19 o 
   6  12   3      409.40      424.43     81.11 o 
   7  12   3       53.99       68.94     49.36 o 
   8  12   3       31.80       91.95     58.43 o 
   9  12   3       41.31       62.63     87.80 o 
  -4  13   3       16.43       30.69     64.53 o 
  -3  13   3      163.14      208.38     89.52 o 
  -2  13   3       21.12      117.07    117.07 o 
  -1  13   3      451.80      638.15    156.09 o 
   0  13   3       26.33       14.55     69.35 o 
   1  13   3      363.81      387.30     66.81 o 
   2  13   3       15.78       46.71     51.32 o 
   3  13   3        3.85       19.58     48.44 o 
   4  13   3       75.79       51.49     43.07 o 
 -22   0   4       73.13      146.91    126.25 o 
 -21   0   4      291.58      361.54    126.25 o 
 -20   0   4      267.44      436.15    142.32 o 
 -19   0   4        8.40       20.66     83.79 o 
 -18   0   4      579.55      373.02    115.92 o 
 -17   0   4      279.87      215.78    114.78 o 
 -16   0   4      315.79      322.52    117.07 o 
 -15   0   4     2274.56     1878.87    193.97 o 
 -14   0   4        2.50      -59.68     56.24 o 
 -13   0   4     1045.09     1059.52     78.14 o 
 -12   0   4     2790.27     2960.81    140.03 o 
 -11   0   4     2440.92     2324.30     97.37 o 
 -10   0   4       91.03       87.05     27.01 o 
  -9   0   4      205.23      142.27     27.50 o 
  -8   0   4     1229.19     1174.35     67.68 o 
  -7   0   4     2069.81     1946.57     84.90 o 
  -6   0   4        7.63       11.89     23.92 o 
  -5   0   4      723.90      588.51     54.34 o 
  -4   0   4    17732.09    17823.29    242.31 o 
  -3   0   4     7374.35     7015.46    151.63 o 
  -2   0   4     1229.98     1060.53     94.12 o 
  -1   0   4     2002.28     1911.01    123.96 o 
   0   0   4    11302.67    11367.37    262.84 o 
   1   0   4    32807.04    32342.59    447.62 o 
   2   0   4     6207.25     6499.74    187.08 o 
   3   0   4     6583.11     6174.92    174.46 o 
   4   0   4     5154.74     4383.28    143.47 o 
   5   0   4       59.15       94.12     37.88 o 
   6   0   4    24609.25    26759.83    313.03 o 
   7   0   4     1373.26     1333.25     73.44 o 
   8   0   4     1182.56     1348.57     90.67 o 
   9   0   4     2642.37     2711.95    105.76 o 
  10   0   4      449.91      450.00     52.58 o 
  11   0   4      269.11      219.32     71.16 o 
  12   0   4     1445.78     1691.25     96.52 o 
  13   0   4     3106.72     3157.30    134.01 o 
  14   0   4     6969.14     7500.82    214.28 o 
  15   0   4    13907.18    15659.97    416.64 o 
  16   0   4       17.33       45.61     48.98 o 
  17   0   4     1589.92     1593.15    116.66 o 
  18   0   4       38.08       42.82     59.29 o 
  19   0   4      156.38      210.00     66.86 o 
  20   0   4        1.69       13.77     83.79 o 
  21   0   4       67.81      122.81     94.12 o 
  22   0   4      189.73      405.16    113.63 o 
 -22   1   4       98.06      202.84    103.30 o 
 -21   1   4       72.46       44.38     68.11 o 
 -20   1   4      192.25      171.53     78.05 o 
 -19   1   4      443.98      556.56     94.43 o 
 -18   1   4       28.93       26.62     69.36 o 
 -17   1   4      891.09     1030.21    111.94 o 
 -16   1   4     2323.57     2477.66    155.96 o 
 -15   1   4      283.69      264.48     64.33 o 
 -14   1   4      123.16       82.86     32.82 o 
 -13   1   4        2.46       -1.44     30.51 o 
 -12   1   4      484.45      548.82     41.58 o 
 -11   1   4     1035.61     1096.79     42.88 o 
 -10   1   4     3136.83     3191.97     67.23 o 
  -9   1   4     1622.45     1592.29     48.53 o 
  -8   1   4    15528.38    15883.15    173.59 o 
  -7   1   4      206.04      186.04     24.44 o 
  -6   1   4      385.00      354.23     27.96 o 
  -5   1   4      761.57      792.43     39.54 o 
  -4   1   4      247.94      201.90     29.16 o 
  -3   1   4     3702.89     3736.70    170.25 o 
  -2   1   4    12019.72    12510.55    214.17 o 
  -1   1   4     9561.61     9352.72    528.54 o 
   0   1   4    32713.32    32808.39    333.20 o 
   1   1   4    12242.55    12010.71    254.43 o 
   2   1   4    11474.96    11111.92    329.35 o 
   3   1   4       13.34       59.86     23.63 o 
   4   1   4      430.91      314.13     29.63 o 
   5   1   4      542.74      442.29     37.78 o 
   6   1   4      967.73      942.25     45.79 o 
   7   1   4       15.94      -11.86     21.55 o 
   8   1   4      278.56      288.38     32.76 o 
   9   1   4      147.13      128.53     26.70 o 
  10   1   4     1685.59     1752.97     74.88 o 
  11   1   4      950.32      881.32     51.48 o 
  12   1   4     1129.43     1122.61     67.95 o 
  13   1   4      283.64      271.00     39.17 o 
  14   1   4     5895.98     6384.38    176.93 o 
  15   1   4      387.28      410.02     48.01 o 
  16   1   4     2059.56     2351.58     94.98 o 
  17   1   4       96.41       35.39     47.05 o 
  18   1   4      555.30      636.15     67.03 o 
  19   1   4      556.01      503.33     67.77 o 
  20   1   4      131.33      232.83     58.72 o 
  21   1   4      102.97       70.90     50.05 o 
  22   1   4      150.49      245.75     63.73 o 
 -22   2   4      113.92      144.68     86.79 o 
 -21   2   4       89.52      136.27     71.96 o 
 -20   2   4      248.17      240.95     81.06 o 
 -19   2   4       69.10      142.03     71.30 o 
 -18   2   4       27.38       33.80     50.72 o 
 -17   2   4      558.89      452.72     82.71 o 
 -16   2   4      172.90      240.83     70.74 o 
 -15   2   4     1673.85     1731.83     92.29 o 
 -14   2   4     1033.55     1030.23     72.33 o 
 -13   2   4     1695.39     1706.82     67.65 o 
 -12   2   4     1153.84     1164.92     57.34 o 
 -11   2   4     2166.86     2145.68     73.06 o 
 -10   2   4       81.52       91.28     30.60 o 
  -9   2   4     1705.12     1636.84     48.63 o 
  -8   2   4       70.40       63.21     18.51 o 
  -7   2   4     3128.42     3123.61     92.34 o 
  -6   2   4     2291.76     2285.76     43.29 o 
  -5   2   4     3253.82     3273.02     52.16 o 
  -4   2   4     7959.45     7949.16    110.27 o 
  -3   2   4    12776.89    12988.91    170.14 o 
  -2   2   4     1541.79     1504.71     52.05 o 
  -1   2   4     5147.34     5059.67    100.98 o 
   0   2   4      109.23      107.68     30.55 o 
   1   2   4     2360.00     2204.59     59.08 o 
   2   2   4     1151.47     1069.29     48.70 o 
   3   2   4     2340.61     2241.49     60.37 o 
   4   2   4     2002.34     1960.65     88.94 o 
   5   2   4     9062.39     9190.94    515.96 o 
   6   2   4     2509.06     2607.05    113.23 o 
   7   2   4     4169.11     4587.29    196.20 o 
   8   2   4      250.80      273.70     32.33 o 
   9   2   4     3628.40     3953.89    193.13 o 
  10   2   4        1.60       33.75     26.89 o 
  11   2   4     2919.00     3217.17    279.73 o 
  12   2   4        2.28       -5.79     24.02 o 
  13   2   4      925.66     1009.37     57.58 o 
  14   2   4      366.93      391.71     51.45 o 
  15   2   4      123.23      240.66     45.28 o 
  16   2   4        1.53       -4.41     41.10 o 
  17   2   4      193.81      245.99     50.10 o 
  18   2   4        0.89      -31.53     33.10 o 
  19   2   4      552.18      510.49     69.20 o 
  20   2   4       50.46       50.96     42.36 o 
  21   2   4      142.49       81.96     63.29 o 
  22   2   4       43.50       95.81     64.25 o 
 -22   3   4       34.84       95.26     74.26 o 
 -21   3   4      377.69      278.00    122.24 o 
 -20   3   4       90.69      138.21     66.74 o 
 -19   3   4      254.29      251.13     72.25 o 
 -18   3   4      207.20      219.80     83.46 o 
 -17   3   4        5.08      -16.87     68.40 o 
 -16   3   4      130.62      175.99     48.89 o 
 -15   3   4      667.43      684.56     67.34 o 
 -14   3   4     1227.66     1312.47     66.09 o 
 -13   3   4      583.31      549.08     47.45 o 
 -12   3   4     3062.78     3192.86     93.21 o 
 -11   3   4      160.52      207.61     33.42 o 
 -10   3   4      203.65      179.76     32.80 o 
  -9   3   4      206.95      202.04     31.79 o 
  -8   3   4      755.07      670.50     44.41 o 
  -7   3   4     1151.47     1067.47     36.47 o 
  -6   3   4    10931.98    11215.61    210.84 o 
  -5   3   4       15.71       13.17     13.57 o 
  -4   3   4    11074.44    11243.89    107.86 o 
  -3   3   4        4.15       -8.88     18.19 o 
  -2   3   4      788.05      784.20     37.12 o 
  -1   3   4       21.49       20.42     22.22 o 
   0   3   4       13.04       29.31     25.26 o 
   1   3   4     1049.19     1040.48     52.63 o 
   2   3   4     4774.96     4423.92    205.17 o 
   3   3   4      722.63      647.30     31.93 o 
   4   3   4    10239.76    10391.08    818.35 o 
   5   3   4      550.12      547.07     32.37 o 
   6   3   4     1815.46     1706.08    160.03 o 
   7   3   4       81.16       66.76     22.25 o 
   8   3   4     3150.34     3347.80    191.49 o 
   9   3   4     3256.73     3634.16    275.04 o 
  10   3   4     7176.52     7640.02    432.13 o 
  11   3   4     1363.42     1353.45     91.44 o 
  12   3   4     3169.61     3346.66    277.76 o 
  13   3   4        0.84       19.82     33.32 o 
  14   3   4        9.86       -2.01     35.74 o 
  15   3   4      415.34      384.31     52.82 o 
  16   3   4        3.33       27.58     31.95 o 
  17   3   4      260.48      287.63     48.01 o 
  18   3   4      556.51      547.18     65.05 o 
  19   3   4        6.62       -3.95     36.04 o 
  20   3   4      389.71      462.43     63.91 o 
  21   3   4        3.64       52.62     48.31 o 
  22   3   4      384.11      269.72     96.41 o 
 -21   4   4      330.19      265.48     77.60 o 
 -20   4   4       44.13       78.02     60.93 o 
 -19   4   4      537.48      586.37    100.10 o 
 -18   4   4      187.28      134.65     79.57 o 
 -17   4   4        8.12       47.02     49.23 o 
 -16   4   4      177.05      214.06     49.55 o 
 -15   4   4       44.57       14.03     31.92 o 
 -14   4   4     1258.01     1350.75     70.69 o 
 -13   4   4     2074.42     2228.29     84.53 o 
 -12   4   4      102.36       84.93     31.20 o 
 -11   4   4     1354.36     1351.30     64.46 o 
 -10   4   4       33.23       17.11     31.19 o 
  -9   4   4     1327.34     1263.15     61.85 o 
  -8   4   4     2835.24     2824.62     84.67 o 
  -7   4   4     1807.25     1922.46     70.68 o 
  -6   4   4     4603.51     4677.38     72.06 o 
  -5   4   4     2848.95     2839.67     60.64 o 
  -4   4   4        5.67       -0.19     19.14 o 
  -3   4   4       50.20       48.67     19.16 o 
  -2   4   4      269.42      271.77     26.45 o 
  -1   4   4      705.56      671.19     34.32 o 
   0   4   4       72.40       54.30     22.80 o 
   1   4   4      925.68      874.41     42.12 o 
   2   4   4     1490.00     1680.82    120.78 o 
   3   4   4     1792.88     1820.52    242.75 o 
   4   4   4       84.56       82.68     36.09 o 
   5   4   4     6106.50     6049.15    311.62 o 
   6   4   4     1227.65     1036.12    158.39 o 
   7   4   4     2930.71     2789.54    117.68 o 
   8   4   4     1197.99     1210.79     80.15 o 
   9   4   4     4328.07     4362.13    274.89 o 
  10   4   4     1982.37     1931.55    105.50 o 
  11   4   4     2123.88     1968.20    109.95 o 
  12   4   4       46.67       54.80     40.97 o 
  13   4   4      625.63      656.47     75.97 o 
  14   4   4        5.55        7.40     49.35 o 
  15   4   4      103.08       33.32     37.66 o 
  16   4   4      813.13      762.89     67.97 o 
  17   4   4      961.29      913.56     78.21 o 
  18   4   4      148.18      149.80     45.78 o 
  19   4   4      222.89      161.03     47.04 o 
  20   4   4        3.22       40.97     43.80 o 
  21   4   4      210.61      174.75     55.03 o 
 -21   5   4        3.45      -24.92     62.91 o 
 -20   5   4      103.01      219.87     89.31 o 
 -19   5   4        0.22      -56.16     71.05 o 
 -18   5   4      296.69      352.34     65.37 o 
 -17   5   4      187.84      165.33     49.00 o 
 -16   5   4      138.41      164.60     40.74 o 
 -15   5   4      532.04      473.74     49.83 o 
 -14   5   4     2639.69     2629.41     96.78 o 
 -13   5   4      107.22      127.79     40.51 o 
 -12   5   4     1622.83     1576.93     72.97 o 
 -11   5   4      321.63      291.38     38.27 o 
 -10   5   4      162.36      146.66     33.88 o 
  -9   5   4      240.41      221.17     38.95 o 
  -8   5   4       18.92      -18.23     29.79 o 
  -7   5   4     1396.50     1500.44     67.21 o 
  -6   5   4     3696.05     3534.71     95.94 o 
  -5   5   4      179.80      150.50     23.99 o 
  -4   5   4     2628.29     2508.73     70.68 o 
  -3   5   4      918.41      814.57     39.35 o 
  -2   5   4      755.23      762.85     37.55 o 
  -1   5   4       40.39       30.38     21.52 o 
   0   5   4      389.40      358.44     29.34 o 
   1   5   4      114.28      116.38     23.37 o 
   2   5   4      865.30      838.64     65.60 o 
   3   5   4      627.88      640.39     68.29 o 
   4   5   4     6784.10     6639.15    211.19 o 
   5   5   4        0.59       17.03     33.63 o 
   6   5   4     1338.22     1049.90    122.81 o 
   7   5   4       60.41       56.35     40.75 o 
   8   5   4     1114.43      881.45     75.15 o 
   9   5   4      185.27      135.01     45.22 o 
  10   5   4      799.37      816.70     75.48 o 
  11   5   4      109.72      434.33    168.15 o 
  12   5   4     1968.74     1795.36    107.35 o 
  13   5   4       48.39       40.67     42.47 o 
  14   5   4       32.59       32.59     41.62 o 
  15   5   4      465.05      358.05     66.33 o 
  16   5   4       73.78       88.02     51.30 o 
  17   5   4       22.69       28.60     38.41 o 
  18   5   4      362.45      353.59     52.56 o 
  19   5   4       72.47       -5.92     36.60 o 
  20   5   4      204.19      180.72     62.35 o 
  21   5   4        1.79      -32.07     35.45 o 
 -20   6   4        9.28       53.09     82.02 o 
 -19   6   4      175.02      211.52     98.71 o 
 -18   6   4       17.42        2.69     49.06 o 
 -17   6   4      739.67      738.92     64.78 o 
 -16   6   4        9.67        7.50     37.26 o 
 -15   6   4      123.43      148.64     40.65 o 
 -14   6   4      138.34       67.99     33.74 o 
 -13   6   4        1.00      116.26     71.33 o 
 -12   6   4      187.92      143.80     36.45 o 
 -11   6   4       13.95       38.34     32.48 o 
 -10   6   4      259.90      244.76     42.07 o 
  -9   6   4     2021.53     1943.83     79.59 o 
  -8   6   4        3.39      -24.33     29.21 o 
  -7   6   4      498.75      513.90     43.67 o 
  -6   6   4        0.44      -13.73     25.98 o 
  -5   6   4      414.97      395.61     31.39 o 
  -4   6   4      335.43      289.83     30.52 o 
  -3   6   4      709.51      763.80     40.85 o 
  -2   6   4      186.62      183.25     27.01 o 
  -1   6   4     3094.64     3046.22     74.14 o 
   0   6   4     1361.61     1390.55     73.97 o 
   1   6   4      810.12      628.97     44.04 o 
   2   6   4      563.77      570.98     53.86 o 
   3   6   4      576.75      477.67     62.55 o 
   4   6   4       32.45       42.12     37.23 o 
   5   6   4      790.30      729.41     70.59 o 
   6   6   4      112.20       72.42     40.36 o 
   7   6   4      276.41      275.83     54.52 o 
   8   6   4      401.14      398.30     58.43 o 
   9   6   4      276.44      336.20     58.13 o 
  10   6   4       35.74       34.13     36.49 o 
  11   6   4       73.57      381.00    250.78 o 
  12   6   4       60.94       35.24     42.25 o 
  13   6   4      879.08      665.60    156.09 o 
  14   6   4       72.85       84.52     39.87 o 
  15   6   4       49.33       76.69     43.31 o 
  16   6   4       25.90       20.83     38.22 o 
  17   6   4      212.61      209.68     52.30 o 
  18   6   4        7.38       23.74     45.43 o 
  19   6   4       26.29       20.93     38.20 o 
  20   6   4      104.77       35.54     43.74 o 
 -19   7   4       16.04       82.01     82.02 o 
 -18   7   4      119.99       91.03     40.97 o 
 -17   7   4      252.98      261.96     49.96 o 
 -16   7   4      111.73       62.95     38.75 o 
 -15   7   4       24.73       30.87     38.78 o 
 -14   7   4       28.37       -1.75     33.74 o 
 -13   7   4        1.98      -25.49     29.84 o 
 -12   7   4      455.69      373.81     50.58 o 
 -11   7   4      993.50      885.27     63.47 o 
 -10   7   4       42.13        4.39     28.72 o 
  -9   7   4       43.92       54.75     58.71 o 
  -8   7   4       32.15       37.29     29.70 o 
  -7   7   4      164.74      162.09     36.57 o 
  -6   7   4        1.26      -19.50     27.83 o 
  -5   7   4       91.28       40.04     34.62 o 
  -4   7   4     1222.15     1233.37     49.07 o 
  -3   7   4       15.69       18.96     24.57 o 
  -2   7   4     6783.08     7325.91    116.01 o 
  -1   7   4      408.61      345.14     41.65 o 
   0   7   4     2466.77     2426.57     88.46 o 
   1   7   4      181.65      179.93     37.46 o 
   2   7   4       28.02       17.32     25.67 o 
   3   7   4      440.45      483.82     49.92 o 
   4   7   4        8.88      -26.24     36.11 o 
   5   7   4     1922.78     1786.59     99.00 o 
   6   7   4     1064.48     1037.19     81.32 o 
   7   7   4      152.65      168.84     50.68 o 
   8   7   4     1537.29     1577.67    105.72 o 
   9   7   4      281.06      267.97     53.93 o 
  10   7   4      143.74      109.04     43.83 o 
  11   7   4       43.45       34.00     45.40 o 
  12   7   4      129.45      120.53     49.90 o 
  13   7   4      125.33      103.79     44.76 o 
  14   7   4       50.51       28.05     37.73 o 
  15   7   4        0.39       10.28     40.76 o 
  16   7   4      181.19      182.93     48.75 o 
  17   7   4        0.68       -5.31     32.92 o 
  18   7   4       13.91        7.29     34.87 o 
  19   7   4       22.32       29.07     31.50 o 
 -17   8   4      106.47      169.70     48.71 o 
 -16   8   4       35.44       19.22     33.25 o 
 -15   8   4       65.91       49.86     41.12 o 
 -14   8   4      460.97      398.08     50.98 o 
 -13   8   4      138.57      134.62     44.22 o 
 -12   8   4       75.08      174.11    121.16 o 
 -11   8   4      102.20      111.92     37.71 o 
 -10   8   4      427.53      395.87     47.34 o 
  -9   8   4       77.04       41.87     28.84 o 
  -8   8   4       95.27      222.27     60.96 o 
  -7   8   4      579.69      566.31     50.66 o 
  -6   8   4     1408.68     1518.97    107.49 o 
  -5   8   4      713.96      734.12     56.43 o 
  -4   8   4      317.68      258.02     49.64 o 
  -3   8   4      223.76      207.73     35.35 o 
  -2   8   4        9.53       30.54     37.44 o 
  -1   8   4       31.91       32.26     30.73 o 
   0   8   4      331.19      318.74     42.40 o 
   1   8   4      851.59      811.11     57.91 o 
   2   8   4      112.83       90.31     34.67 o 
   3   8   4      365.28      355.73     51.59 o 
   4   8   4     1243.81     1286.16    137.05 o 
   5   8   4      569.26      483.41     57.57 o 
   6   8   4     1738.22     1704.69    114.20 o 
   7   8   4      254.92      295.74     55.15 o 
   8   8   4      131.47      135.01     82.06 o 
   9   8   4      141.23      116.27     48.99 o 
  10   8   4      230.57      205.94     62.24 o 
  11   8   4      218.36      261.07    173.31 o 
  12   8   4       62.21       76.63     48.20 o 
  13   8   4       56.14       29.98     35.58 o 
  14   8   4       17.32       24.66     34.93 o 
  15   8   4      461.82      281.99    109.61 o 
  16   8   4       69.11       38.00     35.62 o 
  17   8   4       14.72      -11.52     33.19 o 
 -16   9   4        0.59       12.63     73.46 o 
 -15   9   4        4.13      -14.00     44.73 o 
 -14   9   4       78.08      100.91     41.82 o 
 -13   9   4        0.03       -6.34     31.93 o 
 -12   9   4       31.68       34.96     35.85 o 
 -11   9   4      198.32      156.20     38.59 o 
 -10   9   4      537.04      657.57    102.02 o 
  -9   9   4      108.70      118.44     37.04 o 
  -8   9   4       18.75       13.00     38.60 o 
  -7   9   4      125.75       65.78     28.53 o 
  -6   9   4      750.35      689.03     70.72 o 
  -5   9   4       10.57       73.32     44.44 o 
  -4   9   4      129.54      205.25    104.38 o 
  -3   9   4      544.22      503.17     65.36 o 
  -2   9   4     1234.76     1306.72     71.14 o 
  -1   9   4      115.54       74.13     35.71 o 
   0   9   4      245.66      265.11     46.43 o 
   1   9   4      171.44      182.36     39.46 o 
   2   9   4      183.97      263.22     40.00 o 
   3   9   4       53.57       42.36     34.00 o 
   4   9   4      353.48      271.13     49.51 o 
   5   9   4     1026.14     1041.34     76.06 o 
   6   9   4      308.61      294.54     54.89 o 
   7   9   4      405.08      380.23     60.43 o 
   8   9   4      278.29      290.30     68.16 o 
   9   9   4      139.88      149.84     53.66 o 
  10   9   4       36.72      -34.44     54.74 o 
  11   9   4      769.00      800.95     86.79 o 
  12   9   4      164.53      237.51     58.74 o 
  13   9   4       18.21      -18.10     24.10 o 
  14   9   4       13.88       -8.58     37.54 o 
  15   9   4        3.47      -13.92     33.86 o 
  16   9   4      105.98       37.83     57.39 o 
 -14  10   4      112.91       97.57     47.54 o 
 -13  10   4        0.00      -18.76     36.70 o 
 -12  10   4        0.07       -1.95     34.80 o 
 -11  10   4       20.55      -14.59     37.88 o 
 -10  10   4       61.55       41.48     45.15 o 
  -9  10   4        8.45       -6.47     41.52 o 
  -8  10   4       83.54       98.45     50.12 o 
  -7  10   4       25.78       28.82     34.78 o 
  -6  10   4      100.33       66.60     49.85 o 
  -5  10   4        0.42      -13.73     42.03 o 
  -4  10   4       63.20      101.25     45.01 o 
  -3  10   4      102.01       82.27     42.36 o 
  -2  10   4       10.64       14.39     39.70 o 
  -1  10   4      497.15      511.38     51.64 o 
   0  10   4       24.83        7.67     35.17 o 
   1  10   4       13.85        1.03     33.52 o 
   2  10   4       30.11        8.64     32.66 o 
   3  10   4      536.48      467.47     52.28 o 
   4  10   4      127.89      116.79     45.86 o 
   5  10   4      282.10      308.23     52.72 o 
   6  10   4      276.11      269.55     52.22 o 
   7  10   4        3.63      -30.84     39.48 o 
   8  10   4      126.64      187.74     52.02 o 
   9  10   4       87.08       77.77     52.39 o 
  10  10   4        7.11        0.81     46.48 o 
  11  10   4      198.56      119.57     58.13 o 
  12  10   4       34.07       57.13     52.82 o 
  13  10   4       19.77       -7.05     30.10 o 
  14  10   4       12.60      -12.48     22.66 o 
 -12  11   4      398.58      354.59     96.41 o 
 -11  11   4      232.74      197.58     57.85 o 
 -10  11   4      161.94      116.68     50.58 o 
  -9  11   4       96.14       99.98     55.76 o 
  -8  11   4        2.73       32.93     45.16 o 
  -7  11   4        4.53      -27.16     43.37 o 
  -6  11   4       37.85       -1.07     38.75 o 
  -5  11   4      263.03      254.13     58.23 o 
  -4  11   4       21.34     2174.87   1940.20 o 
  -3  11   4       38.94       -8.38     43.67 o 
  -2  11   4       79.12      103.14     49.81 o 
  -1  11   4        9.24        2.90     38.23 o 
   0  11   4      178.03      191.71     52.35 o 
   1  11   4      152.60      183.98     44.50 o 
   2  11   4      165.54      166.96     52.18 o 
   3  11   4      279.24      331.73     49.87 o 
   4  11   4      123.40      101.05     46.35 o 
   5  11   4      350.66      334.62     63.49 o 
   6  11   4       47.40       55.90     52.93 o 
   7  11   4      113.17      120.04     50.68 o 
   8  11   4       22.13       46.66     52.95 o 
   9  11   4       44.69       33.55     52.09 o 
  10  11   4       14.48      -21.10     59.65 o 
  11  11   4        8.26       16.64     46.26 o 
  12  11   4        6.57      -63.13     83.79 o 
  -8  12   4      264.93      218.42     62.72 o 
  -7  12   4       29.87       45.56     44.14 o 
  -6  12   4       36.45       52.28     47.68 o 
  -5  12   4       51.01       66.26     47.12 o 
  -4  12   4       92.83      105.16     48.29 o 
  -3  12   4      116.48      151.90     55.13 o 
  -2  12   4        6.20       16.08     38.09 o 
  -1  12   4       91.55      124.13     58.33 o 
   0  12   4       61.52       51.49     48.25 o 
   1  12   4      196.96      158.33     44.27 o 
   2  12   4       17.72       41.48     36.75 o 
   3  12   4      122.59       90.58     55.93 o 
   4  12   4      638.90      760.99     99.15 o 
   5  12   4       15.12       69.27     47.97 o 
   6  12   4      457.28      473.41     86.09 o 
   7  12   4        1.32        7.52     71.16 o 
   8  12   4        7.22        5.01     71.73 o 
 -22   1   5       61.24       51.00     69.95 o 
 -21   1   5        8.00       -1.90     60.85 o 
 -20   1   5        2.10       45.68     58.63 o 
 -19   1   5        5.19       32.20     61.78 o 
 -18   1   5      180.44      183.71     75.62 o 
 -17   1   5       86.54       89.00     63.00 o 
 -16   1   5      298.38      232.64     50.17 o 
 -15   1   5       21.11       -9.59     40.80 o 
 -14   1   5     1126.72     1117.43     76.38 o 
 -13   1   5      593.61      605.76     45.59 o 
 -12   1   5      478.22      657.66    132.53 o 
 -11   1   5       17.65      -18.07     18.43 o 
 -10   1   5      490.27      485.22     34.45 o 
  -9   1   5      104.56       84.64     22.53 o 
  -8   1   5     2635.86     2678.06     75.26 o 
  -7   1   5      770.19      756.23     45.15 o 
  -6   1   5      322.31      326.31     31.73 o 
  -5   1   5      129.53       95.33     27.96 o 
  -4   1   5     1154.42     1163.91     53.00 o 
  -3   1   5       67.17       79.18     36.68 o 
  -2   1   5      518.59      496.39     56.74 o 
  -1   1   5     1402.18     1368.46     80.30 o 
   0   1   5      725.14      676.37     58.50 o 
   1   1   5     2714.43     2730.25     84.85 o 
   2   1   5      467.25      642.78    181.26 o 
   3   1   5      110.00      154.89     30.27 o 
   4   1   5      249.62      218.02     34.91 o 
   5   1   5     3458.86     3260.85    176.94 o 
   6   1   5      142.97      172.09     31.91 o 
   7   1   5      181.30      170.89     28.87 o 
   8   1   5       21.16        7.76     23.24 o 
   9   1   5     1121.88     1041.48     51.19 o 
  10   1   5        3.61        1.49     24.99 o 
  11   1   5      226.88      195.74     31.12 o 
  12   1   5      187.89      151.11     44.18 o 
  13   1   5       26.86       31.06     29.77 o 
  14   1   5        3.71        7.12     39.61 o 
  15   1   5     1283.22     1406.69     87.97 o 
  16   1   5       85.47      145.10     44.97 o 
  17   1   5       12.96       -3.43     39.52 o 
  18   1   5      565.87      603.33     89.39 o 
  19   1   5       21.33      -28.85     41.78 o 
  20   1   5        0.15      -20.37     57.21 o 
  21   1   5        3.09      -48.36     55.84 o 
 -21   2   5       64.40        5.90     68.29 o 
 -20   2   5       10.03       12.32     57.20 o 
 -19   2   5      114.69       97.33     69.78 o 
 -18   2   5      671.25      752.41    103.42 o 
 -17   2   5      848.25      894.70     79.11 o 
 -16   2   5       92.11       77.15     46.59 o 
 -15   2   5      683.89     1039.50    296.95 o 
 -14   2   5      838.02      909.13     71.22 o 
 -13   2   5      639.00      563.88     56.15 o 
 -12   2   5      160.77      116.91     31.00 o 
 -11   2   5       31.97       13.33     27.96 o 
 -10   2   5      170.96      151.39     24.76 o 
  -9   2   5     1094.17     1069.63     44.41 o 
  -8   2   5      642.18      682.46     37.57 o 
  -7   2   5     2160.24     2063.82     62.19 o 
  -6   2   5     4683.60     4439.01     75.72 o 
  -5   2   5     3936.50     4032.68     88.36 o 
  -4   2   5     4188.46     4217.72     75.81 o 
  -3   2   5        2.04      -12.35     24.04 o 
  -2   2   5     1773.08     1856.09     63.09 o 
  -1   2   5     2413.04     2294.71     94.50 o 
   0   2   5     2395.23     2342.75     78.10 o 
   1   2   5     3092.41     3012.22    100.23 o 
   2   2   5       31.25       22.55     25.72 o 
   3   2   5     1111.69     1120.10     51.64 o 
   4   2   5      403.18      424.06     35.23 o 
   5   2   5      778.57      732.63    140.60 o 
   6   2   5     1477.96     1371.07    218.07 o 
   7   2   5     1903.39     2021.60    174.67 o 
   8   2   5       86.40       72.89     28.35 o 
   9   2   5      433.69      418.83     38.80 o 
  10   2   5      577.07      752.01     70.93 o 
  11   2   5     2311.70     2339.95    119.67 o 
  12   2   5       10.49       16.55     35.41 o 
  13   2   5      135.78      132.58     40.56 o 
  14   2   5      449.63      427.11     58.33 o 
  15   2   5      544.57      483.68     58.52 o 
  16   2   5      724.07      653.35     68.36 o 
  17   2   5      179.34      151.10     48.44 o 
  18   2   5        5.07       30.65     42.83 o 
  19   2   5       21.46       32.28     48.55 o 
  20   2   5       46.02       91.60     44.46 o 
  21   2   5       56.78      162.38     58.17 o 
 -21   3   5       52.32       13.18     76.47 o 
 -20   3   5        0.99        2.64     76.36 o 
 -19   3   5      525.41      454.20     95.94 o 
 -18   3   5        0.57      -28.24     43.82 o 
 -17   3   5      155.01      140.72     50.81 o 
 -16   3   5      369.10      400.33     58.42 o 
 -15   3   5      226.19      201.43     51.81 o 
 -14   3   5        7.25      -44.65     38.79 o 
 -13   3   5      223.92      182.18     35.34 o 
 -12   3   5       78.17       94.71     33.64 o 
 -11   3   5      361.02      314.99     40.01 o 
 -10   3   5      192.94      162.93     33.48 o 
  -9   3   5      891.61      870.54     52.80 o 
  -8   3   5     2098.64     2092.19     77.94 o 
  -7   3   5     1505.76     1469.82     65.83 o 
  -6   3   5       27.29       16.94     15.73 o 
  -5   3   5     1399.09     1432.71     41.93 o 
  -4   3   5      342.41      291.71     27.95 o 
  -3   3   5      343.39      300.68     33.00 o 
  -2   3   5      583.42      606.39     41.46 o 
  -1   3   5      168.12      192.92     31.86 o 
   0   3   5    12983.58    14024.39    449.61 o 
   1   3   5      107.29       73.49     29.22 o 
   2   3   5       83.22       75.32     25.36 o 
   3   3   5      214.09      183.45     26.63 o 
   4   3   5      384.21      429.12     31.96 o 
   5   3   5     2418.36     2571.91    146.95 o 
   6   3   5     1747.21     2030.13    171.85 o 
   7   3   5     1084.44     1000.13     79.63 o 
   8   3   5     1911.66     1954.43    136.58 o 
   9   3   5     2364.55     2120.85    308.17 o 
  10   3   5      121.41      137.16     78.62 o 
  11   3   5     1148.16     1137.33     89.62 o 
  12   3   5      351.00      326.50     54.32 o 
  13   3   5       75.68       70.83     38.56 o 
  14   3   5      251.53      215.38     46.26 o 
  15   3   5     1034.66      926.41     74.18 o 
  16   3   5      411.30      485.18     60.69 o 
  17   3   5        3.58      129.97     92.32 o 
  18   3   5      432.60     2929.93   1990.21 o 
  19   3   5       20.35       15.19     37.25 o 
  20   3   5        1.60      -12.64     39.98 o 
  21   3   5        4.85        4.45     41.17 o 
 -20   4   5      124.64      116.29     65.08 o 
 -19   4   5       38.21       73.99     80.72 o 
 -18   4   5        5.57       37.61     49.02 o 
 -17   4   5      784.31      726.15    125.61 o 
 -16   4   5       13.15      -51.86     36.45 o 
 -15   4   5      158.16      227.41     49.48 o 
 -14   4   5       91.12      183.73     38.89 o 
 -13   4   5      335.70      348.24     44.20 o 
 -12   4   5      181.44      179.58     39.36 o 
 -11   4   5      280.14      284.23     40.87 o 
 -10   4   5      101.93      114.27     31.08 o 
  -9   4   5     2033.62     1853.51     75.50 o 
  -8   4   5       80.53       69.12     29.71 o 
  -7   4   5      680.59      700.48     51.19 o 
  -6   4   5     1143.06     1078.06     58.54 o 
  -5   4   5       29.74       12.42     18.17 o 
  -4   4   5     1805.71     1789.98     84.09 o 
  -3   4   5     1076.15     1061.14     44.87 o 
  -2   4   5     2458.59     2496.60     70.76 o 
  -1   4   5      452.35      451.52     37.48 o 
   0   4   5      613.42      600.84     43.11 o 
   1   4   5     2109.38     2226.05    117.54 o 
   2   4   5       27.45       47.33     24.31 o 
   3   4   5     3221.51     3201.96    129.12 o 
   4   4   5     1848.76     1771.68     98.92 o 
   5   4   5     2434.35     2187.67    193.97 o 
   6   4   5     3950.03     3906.63    293.25 o 
   7   4   5      147.81      125.91     42.60 o 
   8   4   5      839.35      791.07     72.92 o 
   9   4   5      204.98      191.53     45.10 o 
  10   4   5       34.79       25.15     46.70 o 
  11   4   5      155.50      154.95     71.16 o 
  12   4   5       65.76      112.71     43.96 o 
  13   4   5      122.21      146.04     46.41 o 
  14   4   5      206.52      286.02     58.37 o 
  15   4   5      265.02      230.21     48.67 o 
  16   4   5      301.63      274.47     48.92 o 
  17   4   5      542.84      421.57     58.89 o 
  18   4   5       10.73        7.22     35.93 o 
  19   4   5       91.82       65.87     43.47 o 
  20   4   5      153.41      151.38     48.32 o 
 -20   5   5      102.93      311.73     90.63 o 
 -19   5   5      372.67      390.65     64.43 o 
 -18   5   5      117.55      138.37     51.91 o 
 -17   5   5       37.61      124.54     53.19 o 
 -16   5   5       22.85       23.20     43.96 o 
 -15   5   5      221.58      133.80     41.08 o 
 -14   5   5     1325.93     1395.43     77.67 o 
 -13   5   5      158.79      205.54     43.50 o 
 -12   5   5     4783.92     4939.34    150.26 o 
 -11   5   5      594.43      506.99     50.45 o 
 -10   5   5     2510.62     2453.29    103.21 o 
  -9   5   5      739.25      796.94     65.27 o 
  -8   5   5       80.36       71.97     36.94 o 
  -7   5   5      135.80      109.71     36.71 o 
  -6   5   5        5.66      -28.18     30.35 o 
  -5   5   5       32.95       24.05     28.49 o 
  -4   5   5      990.11      943.91     43.58 o 
  -3   5   5      947.66      971.67     46.44 o 
  -2   5   5      491.97      477.88     35.57 o 
  -1   5   5     2987.31     3046.22     80.67 o 
   0   5   5        3.86       25.17     60.94 o 
   1   5   5      440.17      355.80     53.93 o 
   2   5   5      237.02      199.70     45.10 o 
   3   5   5     2743.94     2801.68    117.98 o 
   4   5   5     2425.73     2512.31    274.89 o 
   5   5   5     2145.60     2177.05    145.19 o 
   6   5   5     1050.10     1029.32     83.18 o 
   7   5   5      603.39      533.14     64.38 o 
   8   5   5     1767.67     1772.47    107.79 o 
   9   5   5      158.71       88.34     40.02 o 
  10   5   5      800.68      807.60     76.31 o 
  11   5   5      478.28      395.38     98.71 o 
  12   5   5       23.84       28.76     38.86 o 
  13   5   5      181.78      181.48     54.52 o 
  14   5   5       12.49       51.96     89.52 o 
  15   5   5        3.12       18.40     35.46 o 
  16   5   5      702.45      641.42     76.79 o 
  17   5   5        1.19      -11.62     29.52 o 
  18   5   5      405.34      258.17     48.75 o 
  19   5   5      140.15      202.17     46.32 o 
  20   5   5       11.42       -0.32     41.09 o 
 -19   6   5      158.58      158.34     63.93 o 
 -18   6   5      400.34      338.81     63.76 o 
 -17   6   5      214.27      249.73     51.50 o 
 -16   6   5       27.63       -2.62     38.87 o 
 -15   6   5      667.32      742.73     92.27 o 
 -14   6   5       22.89       36.07     32.15 o 
 -13   6   5       84.91      114.11     38.01 o 
 -12   6   5      218.66      226.98     43.40 o 
 -11   6   5       46.50       28.15     31.48 o 
 -10   6   5      655.50      665.39     55.56 o 
  -9   6   5     1291.11     1279.96     70.07 o 
  -8   6   5      120.43      112.95     35.73 o 
  -7   6   5     2355.88     2368.14     89.62 o 
  -6   6   5       17.26       -0.33     31.93 o 
  -5   6   5      648.96      656.73     53.04 o 
  -4   6   5      879.15      816.74     55.74 o 
  -3   6   5       41.47       29.49     24.95 o 
  -2   6   5     3961.45     4129.75     87.05 o 
  -1   6   5      637.44      649.71     47.20 o 
   0   6   5      897.90      890.38     59.21 o 
   1   6   5     2261.87     2308.91    132.20 o 
   2   6   5      277.24      301.26     46.66 o 
   3   6   5     9307.43     9365.91    950.34 o 
   4   6   5      850.88      886.91     79.87 o 
   5   6   5     1593.59     1426.97    156.09 o 
   6   6   5     3977.45     3854.54    374.74 o 
   7   6   5      190.31      218.71     56.30 o 
   8   6   5      344.42      316.68     76.33 o 
   9   6   5     1361.88     1532.88    102.66 o 
  10   6   5      454.68      524.26     75.62 o 
  11   6   5     1020.93     1096.98    122.81 o 
  12   6   5      286.35      234.98     67.72 o 
  13   6   5       51.90       47.10     46.23 o 
  14   6   5      298.37      255.16     51.98 o 
  15   6   5      152.20       61.56     39.86 o 
  16   6   5      171.72      131.27     45.59 o 
  17   6   5       16.94      -15.78     30.78 o 
  18   6   5       68.13       53.34     41.78 o 
  19   6   5       40.48       26.33     46.24 o 
 -18   7   5      165.15      223.29     56.77 o 
 -17   7   5      200.33      242.57     62.03 o 
 -16   7   5        1.52      -28.09     34.45 o 
 -15   7   5      136.23      109.58     42.20 o 
 -14   7   5      774.77      762.29     63.22 o 
 -13   7   5      299.87      314.17     51.86 o 
 -12   7   5      322.33      431.84     51.69 o 
 -11   7   5       15.92       12.55     36.14 o 
 -10   7   5       83.16       74.01     36.35 o 
  -9   7   5       12.27       -2.72     30.73 o 
  -8   7   5       39.67       40.73     29.82 o 
  -7   7   5        6.84       -0.41     34.46 o 
  -6   7   5      175.66      193.79     42.17 o 
  -5   7   5      999.15      934.27     61.00 o 
  -4   7   5     1418.32      958.25    380.93 o 
  -3   7   5      618.16      621.06     63.13 o 
  -2   7   5     2944.57     2993.17     94.14 o 
  -1   7   5     1278.53     1368.47     67.94 o 
   0   7   5      360.00      391.01     43.57 o 
   1   7   5      285.25      365.90     51.59 o 
   2   7   5        3.80      -39.77     31.46 o 
   3   7   5      190.78      180.70     40.23 o 
   4   7   5      703.28      804.08     78.80 o 
   5   7   5      921.99      928.61    106.17 o 
   6   7   5     2061.07     2160.07    172.16 o 
   7   7   5      261.89      656.78    418.36 o 
   8   7   5     2765.01     2900.49    143.97 o 
   9   7   5        2.37       11.33     50.24 o 
  10   7   5      105.70       81.87     42.32 o 
  11   7   5      422.48      469.36     68.16 o 
  12   7   5      332.30      494.55     80.24 o 
  13   7   5      823.88      781.51     91.67 o 
  14   7   5      240.85      251.18     62.71 o 
  15   7   5        2.04        8.63     31.92 o 
  16   7   5      282.51      116.19     39.91 o 
  17   7   5      112.60       75.28     39.25 o 
  18   7   5        2.20       -9.00     28.80 o 
 -17   8   5      221.36      227.45     54.77 o 
 -16   8   5       45.76       67.93     39.48 o 
 -15   8   5      583.58      672.23     63.48 o 
 -14   8   5       44.18       24.28     38.68 o 
 -13   8   5      181.45      275.95     49.17 o 
 -12   8   5       72.39      108.51     39.05 o 
 -11   8   5      228.08      282.19     48.58 o 
 -10   8   5      395.86      391.56     52.47 o 
  -9   8   5      598.51      597.69     60.65 o 
  -8   8   5        2.70       30.48     43.07 o 
  -7   8   5      855.95      769.70    148.89 o 
  -6   8   5      153.53      167.98     58.16 o 
  -5   8   5      704.64      728.95     62.81 o 
  -4   8   5      928.50      903.86     75.34 o 
  -3   8   5      548.54      596.60     67.55 o 
  -2   8   5      554.87      568.88     53.78 o 
  -1   8   5      765.37      950.06     63.54 o 
   0   8   5      773.09      946.26    159.85 o 
   1   8   5      711.84      796.03     76.22 o 
   2   8   5      218.13      251.65     48.89 o 
   3   8   5      171.65      131.20     47.86 o 
   4   8   5       63.24       54.45     40.94 o 
   5   8   5      277.66      192.69     42.70 o 
   6   8   5      503.33      427.05     64.53 o 
   7   8   5       84.04      182.73     51.00 o 
   8   8   5     1110.75     1327.94    106.32 o 
   9   8   5     1220.20     1234.84    101.79 o 
  10   8   5       90.94      181.35    101.00 o 
  11   8   5     1626.50     1661.00    121.71 o 
  12   8   5       54.46       62.47     57.82 o 
  13   8   5     1071.63      946.60    101.20 o 
  14   8   5      229.01      242.08     62.39 o 
  15   8   5      247.95       86.43     64.27 o 
  16   8   5      299.39      124.40     53.37 o 
 -15   9   5      105.51      112.61     42.39 o 
 -14   9   5       29.32       63.84     43.36 o 
 -13   9   5      121.40      142.40     43.05 o 
 -12   9   5       18.45        3.94     47.90 o 
 -11   9   5       69.77       99.75     40.92 o 
 -10   9   5      790.11      757.60     76.11 o 
  -9   9   5      582.64      641.87     69.73 o 
  -8   9   5      680.65      785.01     83.09 o 
  -7   9   5      386.13      471.48     81.91 o 
  -6   9   5      749.12      790.75     77.79 o 
  -5   9   5      449.00      469.86     67.28 o 
  -4   9   5     1841.16     1768.19    105.79 o 
  -3   9   5       41.85       17.25     43.56 o 
  -2   9   5     2578.49     2529.67    123.09 o 
  -1   9   5       69.27       84.13     36.83 o 
   0   9   5     1289.13     1347.81     74.93 o 
   1   9   5      509.72      516.24     54.21 o 
   2   9   5      149.10      193.62     44.62 o 
   3   9   5      118.12      170.24     44.78 o 
   4   9   5       91.87      109.72     38.54 o 
   5   9   5      195.05      196.61     47.43 o 
   6   9   5      131.53      119.32     47.53 o 
   7   9   5      509.71      608.41     67.74 o 
   8   9   5      174.74      218.42     61.49 o 
   9   9   5      595.71      672.51     87.61 o 
  10   9   5        2.53      -39.04     51.65 o 
  11   9   5       56.86      103.70     62.24 o 
  12   9   5      507.10      512.83     81.20 o 
  13   9   5      355.31      350.43     74.02 o 
  14   9   5      331.35      131.23    187.66 o 
  15   9   5      243.69      109.25     68.87 o 
 -13  10   5      212.73      185.11     52.23 o 
 -12  10   5      195.04      168.79     55.24 o 
 -11  10   5      526.74      519.24     66.90 o 
 -10  10   5      440.23      475.71     66.61 o 
  -9  10   5      212.40      193.06     49.53 o 
  -8  10   5      473.79      578.84     72.81 o 
  -7  10   5      214.88      257.23     58.33 o 
  -6  10   5       70.05       48.97     43.63 o 
  -5  10   5      476.28      487.80     67.80 o 
  -4  10   5        3.84      -23.19     41.93 o 
  -3  10   5      747.80      767.10     80.76 o 
  -2  10   5       14.75       46.24     39.58 o 
  -1  10   5      681.99      772.06     80.50 o 
   0  10   5       38.94       90.45     40.05 o 
   1  10   5      469.18      414.62     50.50 o 
   2  10   5      607.95      711.53    125.11 o 
   3  10   5       20.62       79.08     91.14 o 
   4  10   5      566.83      815.29    139.95 o 
   5  10   5       30.09       31.40     43.13 o 
   6  10   5      210.41      242.71     53.21 o 
   7  10   5      380.18      366.55     60.70 o 
   8  10   5      160.45      150.38     47.46 o 
   9  10   5      117.63      142.03     51.76 o 
  10  10   5      492.09      544.42     81.87 o 
  11  10   5       45.87       65.51     62.89 o 
  12  10   5      335.76      328.11     74.64 o 
  13  10   5      518.36      534.29     86.11 o 
 -10  11   5       15.22       74.89     50.85 o 
  -9  11   5      304.32      339.81     61.33 o 
  -8  11   5      427.10      482.17    120.90 o 
  -7  11   5      186.89      212.01     55.28 o 
  -6  11   5      401.86      426.36     68.64 o 
  -5  11   5       48.71      118.85     49.53 o 
  -4  11   5       42.99       40.25     46.77 o 
  -3  11   5       20.37       24.45     44.94 o 
  -2  11   5        4.70      -21.57     41.78 o 
  -1  11   5        2.14      -14.09     41.03 o 
   0  11   5      433.44      399.78     70.36 o 
   1  11   5      135.51      181.37     50.79 o 
   2  11   5      667.49      628.25     73.66 o 
   3  11   5      218.72      202.00     55.36 o 
   4  11   5      142.24      176.95     51.88 o 
   5  11   5       55.21       46.09     48.09 o 
   6  11   5       68.54      100.55     49.02 o 
   7  11   5       69.67       91.58     58.22 o 
   8  11   5      156.85      154.79     54.74 o 
   9  11   5      358.20      386.49     76.88 o 
  10  11   5      111.01      178.75     66.33 o 
  -6  12   5       68.76      126.28     51.08 o 
  -5  12   5      124.44      115.98     50.49 o 
  -4  12   5       38.26       33.70     50.50 o 
  -3  12   5      538.08      559.09     80.98 o 
  -2  12   5       57.31       29.42     42.80 o 
  -1  12   5      171.95      189.16     58.98 o 
   0  12   5      119.85      142.42     55.94 o 
   1  12   5       23.63       80.13     43.65 o 
   2  12   5      252.95      206.63     72.63 o 
   3  12   5       22.67       29.33     41.41 o 
   4  12   5       92.20       98.03     56.71 o 
   5  12   5      392.29      434.68     75.97 o 
   6  12   5        0.76       24.16     60.95 o 
 -21   0   6        1.95       87.23    115.92 o 
 -20   0   6      442.79      623.23    143.47 o 
 -19   0   6        5.13       -2.30     71.16 o 
 -18   0   6      106.41       86.08     82.64 o 
 -17   0   6       12.87       51.65     79.20 o 
 -16   0   6      630.76      794.25    158.39 o 
 -15   0   6       30.24      160.69     92.97 o 
 -14   0   6      786.09      955.92     82.73 o 
 -13   0   6       18.98        1.32     38.00 o 
 -12   0   6     4529.74     4848.90    161.27 o 
 -11   0   6      712.98      750.37     90.10 o 
 -10   0   6     6180.90     6545.73    180.65 o 
  -9   0   6      724.71      643.17     67.42 o 
  -8   0   6     5413.71     5583.36    254.23 o 
  -7   0   6     2329.13     2162.89    104.08 o 
  -6   0   6     1202.59     1135.13     80.52 o 
  -5   0   6       16.28       11.40     31.50 o 
  -4   0   6     2187.63     2019.64    103.04 o 
  -3   0   6        2.34      -24.36     26.71 o 
  -2   0   6      141.86      169.87     60.83 o 
  -1   0   6     1650.10     1572.42    125.11 o 
   0   0   6      486.05      453.36     84.93 o 
   1   0   6     6741.81     6691.41    245.62 o 
   2   0   6     2503.90     2315.02    142.32 o 
   3   0   6    28792.12    27603.51    462.55 o 
   4   0   6      345.75      300.71     64.27 o 
   5   0   6     2823.36     2422.91    130.84 o 
   6   0   6      547.15      512.42     64.27 o 
   7   0   6      181.31      160.86     41.54 o 
   8   0   6     7347.55     7342.15    191.09 o 
   9   0   6     2522.01     2438.10    114.01 o 
  10   0   6     6642.84     7016.26    237.01 o 
  11   0   6       24.79       40.94     44.88 o 
  12   0   6     1718.86     1868.21    108.29 o 
  13   0   6        0.82        8.95     38.85 o 
  14   0   6     2225.88     2117.61    207.74 o 
  15   0   6        1.65       22.96     71.16 o 
  16   0   6     1116.63     1198.26    172.16 o 
  17   0   6       83.90      183.64     88.38 o 
  19   0   6       61.53      120.51     92.97 o 
  20   0   6       44.60        6.89     66.57 o 
  21   0   6        1.42        9.18     61.98 o 
 -21   1   6      245.27      307.61     85.27 o 
 -20   1   6       42.65       49.58     66.66 o 
 -19   1   6       18.60       29.89     63.15 o 
 -18   1   6        0.72      -29.59     55.67 o 
 -17   1   6      289.55      260.04    122.24 o 
 -16   1   6        1.67       30.81     85.99 o 
 -15   1   6      995.88     1112.64     77.79 o 
 -14   1   6       68.45       35.55     36.91 o 
 -13   1   6     1399.88     1609.87     98.91 o 
 -12   1   6     1047.51     1062.79     75.54 o 
 -11   1   6      482.96      518.47     44.95 o 
 -10   1   6     1049.22     1051.50     54.86 o 
  -9   1   6     2308.06     2386.28     77.53 o 
  -8   1   6      612.62      525.04     42.69 o 
  -7   1   6     5387.54     5357.73    112.12 o 
  -6   1   6     2344.19     2289.35     76.24 o 
  -5   1   6     4474.82     4285.26    100.46 o 
  -4   1   6      193.38      157.59     30.61 o 
  -3   1   6      254.38      182.59     40.54 o 
  -2   1   6      271.84      207.85     52.12 o 
  -1   1   6       89.04      110.29     40.93 o 
   0   1   6      882.64      756.98     67.81 o 
   1   1   6     5285.92     5081.86    131.57 o 
   2   1   6      658.36      590.38     49.39 o 
   3   1   6     7126.33     6786.14    154.60 o 
   4   1   6      341.65      292.86     37.93 o 
   5   1   6     1942.92     1776.73     70.74 o 
   6   1   6     1276.06     1188.37     58.66 o 
   7   1   6     3658.90     3453.16    304.72 o 
   8   1   6       98.14       94.39     32.13 o 
   9   1   6     3668.47     3837.40    147.61 o 
  10   1   6      404.26      398.21     41.89 o 
  11   1   6     2061.53     2263.90    145.40 o 
  12   1   6       67.34       60.79     38.30 o 
  13   1   6     2073.21     2242.14    108.47 o 
  14   1   6        2.21       -4.18     42.03 o 
  15   1   6      481.03      536.86     64.85 o 
  16   1   6      252.92      232.75     51.73 o 
  17   1   6       52.31      193.46     64.91 o 
  18   1   6      382.77      345.94     81.35 o 
  19   1   6      248.52      253.26     88.95 o 
  20   1   6       94.15       -0.23     61.89 o 
  21   1   6       45.01       84.93     74.60 o 
 -20   2   6       51.73       64.13     72.80 o 
 -19   2   6        1.27       -7.11     58.37 o 
 -18   2   6       94.69      123.90     50.98 o 
 -17   2   6       66.03       28.38     44.46 o 
 -16   2   6      579.00      702.67     70.91 o 
 -15   2   6      442.71      392.64     56.40 o 
 -14   2   6      530.03      558.16     62.55 o 
 -13   2   6       17.05       -9.96     37.15 o 
 -12   2   6      867.22      901.39     84.31 o 
 -11   2   6        1.56        2.24     36.06 o 
 -10   2   6     1580.60     1556.88     67.23 o 
  -9   2   6       20.97       -6.22     38.34 o 
  -8   2   6     2504.19     2566.80     76.98 o 
  -7   2   6      102.67      155.32     59.58 o 
  -6   2   6     1066.98     1036.39     43.09 o 
  -5   2   6      170.74      137.67     24.45 o 
  -4   2   6     2746.94     2693.03     68.85 o 
  -3   2   6      519.26      481.37     40.87 o 
  -2   2   6     6951.04     7072.98    130.12 o 
  -1   2   6       89.64       54.17     32.72 o 
   0   2   6     6922.70     6971.12    143.77 o 
   1   2   6        6.17      -16.98     23.29 o 
   2   2   6     4236.77     4226.55    179.48 o 
   3   2   6      539.48      458.96     44.94 o 
   4   2   6     1922.87     1907.64     72.86 o 
   5   2   6      383.30      319.85     37.95 o 
   6   2   6     2408.13     2469.36    135.14 o 
   7   2   6      278.43      231.26     49.07 o 
   8   2   6     2687.95     2772.96    235.29 o 
   9   2   6       20.90       29.15     45.91 o 
  10   2   6     1801.71     1827.90    238.73 o 
  11   2   6      819.40      804.39     81.73 o 
  12   2   6     1105.54     1054.34     75.11 o 
  13   2   6      591.46      475.64     59.68 o 
  14   2   6      317.37      326.01     54.46 o 
  15   2   6      103.37       86.29     48.56 o 
  16   2   6       24.64       33.28     35.33 o 
  17   2   6        7.17        5.65     39.66 o 
  18   2   6      136.16      209.65     57.82 o 
  19   2   6       78.78       63.50     41.98 o 
  20   2   6      276.67      251.00     81.32 o 
 -20   3   6       19.19       68.96     70.92 o 
 -19   3   6      204.29      267.66     59.02 o 
 -18   3   6       24.79       -5.40     44.59 o 
 -17   3   6      561.08      562.62     67.01 o 
 -16   3   6      124.26       46.05     61.49 o 
 -15   3   6      530.00      538.12     67.72 o 
 -14   3   6       30.40       22.82     37.87 o 
 -13   3   6      624.73      676.21     78.77 o 
 -12   3   6        9.22       18.85     36.59 o 
 -11   3   6     1119.57     1143.58     65.44 o 
 -10   3   6       22.81      -11.44     30.91 o 
  -9   3   6      722.72      750.26     53.45 o 
  -8   3   6       77.74       77.79     32.80 o 
  -7   3   6      206.29      196.94     34.17 o 
  -6   3   6      405.08      361.38     50.38 o 
  -5   3   6     1871.06     1882.86     54.98 o 
  -4   3   6      532.23      560.28     36.01 o 
  -3   3   6     7109.75     7610.99    235.57 o 
  -2   3   6     1893.96     1914.10     70.22 o 
  -1   3   6     6426.46     6641.83    173.73 o 
   0   3   6      106.65       91.39     35.04 o 
   1   3   6      900.44      826.09     53.84 o 
   2   3   6      585.86      540.71     64.14 o 
   3   3   6     1829.90     1723.44     66.26 o 
   4   3   6      334.85      299.52     51.30 o 
   5   3   6     2209.94     2012.04    304.73 o 
   6   3   6       33.85       41.35     39.67 o 
   7   3   6      848.49      927.25    158.39 o 
   8   3   6      711.42      642.61     69.11 o 
   9   3   6      213.62      262.77     56.40 o 
  10   3   6      685.41      647.89     94.12 o 
  11   3   6      553.91      490.28    121.09 o 
  12   3   6       84.73       47.29     51.57 o 
  13   3   6      283.39      317.27     65.60 o 
  14   3   6       12.73      -17.89     35.22 o 
  15   3   6      733.00      768.12     74.12 o 
  16   3   6      132.62      159.19     46.25 o 
  17   3   6      616.47      594.39     69.86 o 
  18   3   6       17.29        4.39     41.20 o 
  19   3   6      255.83      200.43     53.21 o 
  20   3   6        0.58        5.41     40.76 o 
 -19   4   6       62.46      123.55    115.96 o 
 -18   4   6      840.00      849.77     82.76 o 
 -17   4   6        2.88       -4.99     50.14 o 
 -16   4   6      639.79      791.02     80.28 o 
 -15   4   6      177.18      190.54     53.56 o 
 -14   4   6      413.72      461.46     60.09 o 
 -13   4   6       71.07       42.09     42.11 o 
 -12   4   6        5.13      -30.45     28.26 o 
 -11   4   6      132.33      142.04     34.55 o 
 -10   4   6      113.32      123.46     37.49 o 
  -9   4   6      635.20      646.18     62.29 o 
  -8   4   6      655.23      626.98     54.64 o 
  -7   4   6     3655.06     3671.71    113.47 o 
  -6   4   6     1037.20      942.43     57.53 o 
  -5   4   6     1102.99     1120.70     75.63 o 
  -4   4   6       13.67       31.61     24.38 o 
  -3   4   6        0.63       -2.47     25.74 o 
  -2   4   6     2236.31     2281.23     76.21 o 
  -1   4   6      623.21      607.64     44.57 o 
   0   4   6     5494.71     5633.93    183.32 o 
   1   4   6        1.44        7.31     26.88 o 
   2   4   6     1209.55     1178.13     82.94 o 
   3   4   6     1676.77     1598.44    212.91 o 
   4   4   6     1439.29     1304.90     91.44 o 
   5   4   6     1046.62     1005.04    137.73 o 
   6   4   6      879.76      742.83     73.86 o 
   7   4   6        1.31        8.16     37.73 o 
   8   4   6      147.38      202.42     51.74 o 
   9   4   6      561.80      559.28     67.77 o 
  10   4   6      119.29      155.89     54.74 o 
  11   4   6       23.57       -1.23     45.74 o 
  12   4   6      665.04      681.09    178.48 o 
  13   4   6        0.46      -14.14     39.71 o 
  14   4   6      234.06      134.81     59.17 o 
  15   4   6      209.07      230.30     54.46 o 
  16   4   6     1028.98      919.64     91.78 o 
  17   4   6      223.96      295.49     54.99 o 
  18   4   6      288.87      280.26     53.02 o 
  19   4   6        6.91      -43.26     28.84 o 
 -19   5   6      424.75      499.88     73.26 o 
 -18   5   6       65.14      139.77     53.99 o 
 -17   5   6      142.95      146.65     54.82 o 
 -16   5   6       21.42       -6.46     47.86 o 
 -15   5   6       37.39       37.69     46.68 o 
 -14   5   6       46.72       45.14     47.36 o 
 -13   5   6      213.78      215.21     43.21 o 
 -12   5   6       75.25       58.29     35.96 o 
 -11   5   6      682.74      693.05     60.66 o 
 -10   5   6        8.48       32.97     30.52 o 
  -9   5   6      252.96      304.31     43.59 o 
  -8   5   6      305.08      235.79     44.62 o 
  -7   5   6       45.60       84.89     38.09 o 
  -6   5   6      776.39      711.07     56.59 o 
  -5   5   6      314.69      297.64     41.94 o 
  -4   5   6      228.42      232.14     43.68 o 
  -3   5   6     2668.86     2811.40     82.90 o 
  -2   5   6      290.77      272.63     35.91 o 
  -1   5   6     6133.59     6480.93    153.88 o 
   0   5   6       17.98      -36.97     35.43 o 
   1   5   6      435.88      460.62    107.89 o 
   2   5   6       73.18       49.97     40.19 o 
   3   5   6      309.35      341.37     53.05 o 
   4   5   6       66.60       54.74     47.70 o 
   5   5   6     2186.96     2013.35    111.11 o 
   6   5   6        1.81       14.43     33.97 o 
   7   5   6      699.74      656.18     69.57 o 
   8   5   6       87.44      153.33     75.75 o 
   9   5   6        2.06      -28.33     36.77 o 
  10   5   6      262.38      313.92     57.55 o 
  11   5   6      179.54      202.78     62.31 o 
  12   5   6        3.82       75.38     42.44 o 
  13   5   6      145.69      117.88     53.60 o 
  14   5   6       47.70       35.16     41.07 o 
  15   5   6      426.72      449.70     74.02 o 
  16   5   6        4.87       28.44     50.14 o 
  17   5   6      367.15      199.17     50.45 o 
  18   5   6        0.15       58.17     43.32 o 
  19   5   6       16.45       14.95     44.94 o 
 -18   6   6      254.76      244.63     64.73 o 
 -17   6   6      110.91       68.34     46.05 o 
 -16   6   6        9.15       16.69     39.21 o 
 -15   6   6        1.34      -35.99     33.20 o 
 -14   6   6       57.48       37.74     33.57 o 
 -13   6   6      243.69      226.74     44.73 o 
 -12   6   6        1.17      -25.48     32.80 o 
 -11   6   6      327.17      291.40     47.95 o 
 -10   6   6       24.74       54.18     32.62 o 
  -9   6   6       84.20       70.75     37.41 o 
  -8   6   6       50.05       -2.57     32.15 o 
  -7   6   6       54.91       40.62     32.16 o 
  -6   6   6     1477.97     1460.17     77.09 o 
  -5   6   6        0.78        1.47     28.86 o 
  -4   6   6      669.36      571.80    115.57 o 
  -3   6   6      438.66      403.66     78.93 o 
  -2   6   6      502.50      553.16     52.47 o 
  -1   6   6      406.24      451.62     50.58 o 
   0   6   6     1367.06     1402.66     79.80 o 
   1   6   6      127.28       79.08     36.12 o 
   2   6   6      571.58      448.66     62.02 o 
   3   6   6      326.89      283.14     59.52 o 
   4   6   6     1149.83     1079.01     90.70 o 
   5   6   6      322.01      401.96     62.39 o 
   6   6   6      326.53      360.96     62.08 o 
   7   6   6      359.96      346.51     57.47 o 
   8   6   6       69.30       59.25     42.81 o 
   9   6   6      534.20      529.35     75.15 o 
  10   6   6       57.05      100.71     49.05 o 
  11   6   6        0.85       10.44     52.34 o 
  12   6   6      497.30      497.39     71.41 o 
  13   6   6       13.88       -1.47     40.67 o 
  14   6   6       43.41       67.37     51.81 o 
  15   6   6       16.02        0.64     30.75 o 
  16   6   6      135.21      115.59     51.17 o 
  17   6   6       30.14       -4.63     37.73 o 
  18   6   6        4.68       31.77     33.15 o 
 -17   7   6       27.74       58.69     50.47 o 
 -16   7   6       42.88       55.06     46.52 o 
 -15   7   6       11.75      -28.97     31.21 o 
 -14   7   6       17.63       16.58     42.20 o 
 -13   7   6       40.08       49.75     37.20 o 
 -12   7   6        0.98       -9.78     37.07 o 
 -11   7   6      220.11      192.47     46.67 o 
 -10   7   6       28.97       33.98     39.75 o 
  -9   7   6      381.45      354.84     53.24 o 
  -8   7   6       38.57       47.97     34.09 o 
  -7   7   6      217.93      216.04     52.11 o 
  -6   7   6        0.04       -6.69     44.62 o 
  -5   7   6      156.72      124.95     45.87 o 
  -4   7   6        1.18        1.83     47.99 o 
  -3   7   6        2.80       17.92     50.62 o 
  -2   7   6       15.47        3.98     37.23 o 
  -1   7   6       37.64       -1.19     31.88 o 
   0   7   6        3.51       -6.65     35.65 o 
   1   7   6       56.68       82.02     33.79 o 
   2   7   6      218.89      193.71     45.40 o 
   3   7   6       21.72      -21.66     31.15 o 
   4   7   6       18.56      175.47    251.93 o 
   5   7   6        2.09      -20.12     32.80 o 
   6   7   6       42.19       48.30     39.15 o 
   7   7   6      175.34      124.90     51.15 o 
   8   7   6      100.02      106.32     65.42 o 
   9   7   6      776.13      872.88    106.17 o 
  10   7   6      301.20      232.57     61.92 o 
  11   7   6      772.50      768.81    106.17 o 
  12   7   6       16.78       52.06     57.96 o 
  13   7   6      262.63      234.05     58.80 o 
  14   7   6       98.10       78.09     45.78 o 
  15   7   6        4.39       10.27     25.25 o 
  16   7   6       27.98       28.69     60.83 o 
  17   7   6       52.51        7.31     27.98 o 
 -15   8   6       19.21       20.90     44.59 o 
 -14   8   6       55.33       74.00     40.11 o 
 -13   8   6      370.20      392.40     54.34 o 
 -12   8   6       60.08      104.68     43.36 o 
 -11   8   6      491.45      487.68     58.09 o 
 -10   8   6      138.54       81.97     45.34 o 
  -9   8   6       27.07       23.73     41.22 o 
  -8   8   6      112.76      151.53     51.88 o 
  -7   8   6      247.89      250.44     53.54 o 
  -6   8   6      637.27      572.10     99.16 o 
  -5   8   6      197.34      166.46     44.70 o 
  -4   8   6      858.59      853.96     82.76 o 
  -3   8   6      751.05      703.77     80.88 o 
  -2   8   6      124.04       93.12     54.98 o 
  -1   8   6       19.52       36.70     52.31 o 
   0   8   6      605.59      633.67     62.96 o 
   1   8   6        0.30       21.26     36.14 o 
   2   8   6        7.30        8.02     38.21 o 
   3   8   6       40.88      106.82     48.44 o 
   4   8   6      117.51       86.44     42.69 o 
   5   8   6        1.40      -11.33     36.07 o 
   6   8   6       32.59       70.28     54.55 o 
   7   8   6       78.25      119.12     51.17 o 
   8   8   6      120.71       88.41     53.49 o 
   9   8   6        1.03       10.88     40.55 o 
  10   8   6        1.27       19.62     39.67 o 
  11   8   6        8.84       11.82     45.73 o 
  12   8   6       45.84       23.16     47.80 o 
  13   8   6       15.32       -4.57     45.34 o 
  14   8   6        2.24      -15.39     38.03 o 
  15   8   6        4.78        1.82     24.10 o 
 -14   9   6       39.55       13.05     45.12 o 
 -13   9   6        5.18      -13.66     36.34 o 
 -12   9   6        1.34      -16.76     43.25 o 
 -11   9   6        8.11      -34.15     34.32 o 
 -10   9   6       46.79       26.18     44.15 o 
  -9   9   6      202.69      270.37     65.51 o 
  -8   9   6      113.93       98.45     50.65 o 
  -7   9   6      272.44      252.16     56.05 o 
  -6   9   6       12.64       39.65     45.92 o 
  -5   9   6        1.21       -4.77     41.74 o 
  -4   9   6      143.54      181.00     52.24 o 
  -3   9   6      745.08      717.31     81.09 o 
  -2   9   6       71.46      144.35     56.06 o 
  -1   9   6      396.07      363.06     61.34 o 
   0   9   6        5.28        7.19     50.14 o 
   1   9   6      360.43      308.03     51.28 o 
   2   9   6      248.67      263.59     53.02 o 
   3   9   6      173.89      144.98     41.17 o 
   4   9   6      177.18      166.25     47.83 o 
   5   9   6       58.15       84.33     45.08 o 
   6   9   6        3.97       26.25     42.24 o 
   7   9   6       52.80       40.77     58.29 o 
   8   9   6      142.32      157.74     63.13 o 
   9   9   6      262.94      299.08     67.59 o 
  10   9   6       16.19       15.14     43.80 o 
  11   9   6       16.88       -2.88     42.81 o 
  12   9   6       82.25      105.43     58.57 o 
  13   9   6       36.12       33.47     55.63 o 
 -11  10   6       69.33       96.22     52.48 o 
 -10  10   6       16.81       20.53     38.65 o 
  -9  10   6       69.98      -15.21     43.40 o 
  -8  10   6       74.78      105.59     68.98 o 
  -7  10   6      146.01      148.08     48.56 o 
  -6  10   6      264.66      221.71     62.55 o 
  -5  10   6       24.16       12.61     41.32 o 
  -4  10   6        0.79      -16.88     44.17 o 
  -3  10   6        9.92       20.92     54.85 o 
  -2  10   6        6.43       14.59     47.52 o 
  -1  10   6       18.85       39.26     51.72 o 
   0  10   6      260.20      244.12     79.86 o 
   1  10   6        9.86       35.49     55.67 o 
   2  10   6        0.17       49.77     61.51 o 
   3  10   6        3.58        2.71     38.11 o 
   4  10   6      220.43      187.29     56.89 o 
   5  10   6       66.09       59.59     43.81 o 
   6  10   6      304.24      296.26     56.42 o 
   7  10   6      162.01      224.72     54.34 o 
   8  10   6       12.62        8.97     41.38 o 
   9  10   6        5.19       51.46     54.03 o 
  10  10   6       31.75       32.27     52.44 o 
  11  10   6        9.83      -28.63     41.74 o 
  -8  11   6       79.17       99.50     53.51 o 
  -7  11   6       42.26       51.97     52.91 o 
  -6  11   6      320.77      448.94    165.87 o 
  -5  11   6       74.71      102.72     60.41 o 
  -4  11   6       44.36       17.13     40.53 o 
  -3  11   6        0.23       57.32     51.96 o 
  -2  11   6       31.44       68.39     54.17 o 
  -1  11   6        0.07      -28.51     42.56 o 
   0  11   6        4.30      -67.51     45.01 o 
   1  11   6       22.17      -14.29     50.04 o 
   2  11   6       71.21       49.67     59.77 o 
   3  11   6       28.96        8.86     41.85 o 
   4  11   6       63.09        3.41     42.15 o 
   5  11   6      116.20      101.96     48.54 o 
   6  11   6        7.94       -6.67     46.50 o 
   7  11   6      210.47      189.88     53.71 o 
   8  11   6      106.92      100.94     51.52 o 
   0  12   6       12.86       88.60     53.42 o 
 -19   1   7       13.41       26.59     57.61 o 
 -18   1   7       89.29       33.88     93.54 o 
 -17   1   7        9.21       14.66     60.48 o 
 -16   1   7       75.97       56.24     92.97 o 
 -15   1   7        0.05       25.49     52.12 o 
 -14   1   7        4.84       -1.82     41.12 o 
 -13   1   7       62.83       85.10     57.12 o 
 -12   1   7        3.14       -2.39     30.54 o 
 -11   1   7       86.68       95.79     41.19 o 
 -10   1   7       16.36       15.99     34.95 o 
  -9   1   7       91.25       73.34     31.48 o 
  -8   1   7       16.89       12.45     35.43 o 
  -7   1   7      465.23      531.40     70.57 o 
  -6   1   7       20.87       15.80     26.41 o 
  -5   1   7      586.57      553.20     47.79 o 
  -4   1   7      132.47      122.72     32.83 o 
  -3   1   7        0.07       -6.16     38.18 o 
  -2   1   7       16.72       -6.45     37.15 o 
  -1   1   7     1095.80     1102.66     87.25 o 
   0   1   7     1614.64     1538.55     77.98 o 
   1   1   7      810.47      771.53     58.29 o 
   2   1   7       15.95       32.85     56.24 o 
   3   1   7      285.54      254.13     40.56 o 
   4   1   7     1483.98     1408.58     71.08 o 
   5   1   7      417.89      389.08     44.78 o 
   6   1   7      301.80      280.03     42.74 o 
   7   1   7       38.11       16.24     27.28 o 
   8   1   7      387.65      303.76     52.21 o 
   9   1   7       90.08      124.19     45.84 o 
  10   1   7       73.83      112.62     43.79 o 
  11   1   7      420.42      479.05     57.86 o 
  12   1   7      897.16      800.36     72.72 o 
  13   1   7      139.13      141.46     47.49 o 
  14   1   7      283.58      216.17     66.65 o 
  15   1   7      665.45      613.29     94.53 o 
  16   1   7       16.75       -3.59     54.14 o 
  17   1   7        6.70       39.67     56.51 o 
  18   1   7      158.65      109.49     63.68 o 
  19   1   7      113.57       94.66     65.15 o 
 -19   2   7      276.94      328.25     82.77 o 
 -18   2   7       13.74       25.17     55.03 o 
 -17   2   7       18.41       45.45     37.43 o 
 -16   2   7        2.26      -25.14     36.36 o 
 -15   2   7      332.49      343.73     53.45 o 
 -14   2   7       15.52      -12.60     36.07 o 
 -13   2   7       44.26       73.72     44.41 o 
 -12   2   7      118.92      101.38     47.93 o 
 -11   2   7      883.47      801.55     68.18 o 
 -10   2   7       16.66       12.35     42.39 o 
  -9   2   7        8.48      -26.21     39.48 o 
  -8   2   7       29.66       18.73     34.00 o 
  -7   2   7      750.42      688.56     66.64 o 
  -6   2   7     1727.99     1693.82     69.41 o 
  -5   2   7      468.23      406.65     41.65 o 
  -4   2   7      522.46      467.47     36.59 o 
  -3   2   7     4723.17     4750.68    114.90 o 
  -2   2   7      761.16      706.35     50.35 o 
  -1   2   7     1305.51     1232.87     82.82 o 
   0   2   7     2499.88     2399.70     93.12 o 
   1   2   7       44.97       56.39     27.69 o 
   2   2   7      775.35      688.62     71.41 o 
   3   2   7      924.07      863.32     57.98 o 
   4   2   7      199.69      151.78     36.38 o 
   5   2   7     2214.93     2112.91    114.78 o 
   6   2   7      535.80      470.27     62.88 o 
   7   2   7      262.61      302.11     56.87 o 
   8   2   7      896.79      941.06    134.86 o 
   9   2   7      329.36      328.86     66.45 o 
  10   2   7      276.00      264.11     72.31 o 
  11   2   7       22.49      -20.18     36.42 o 
  12   2   7      232.77      223.30     50.45 o 
  13   2   7       27.03       60.10     37.21 o 
  14   2   7      317.46      246.58     51.71 o 
  15   2   7       25.16      142.23    203.96 o 
  16   2   7        1.99      -36.81     42.94 o 
  17   2   7        9.44       15.18     47.55 o 
  18   2   7        9.62       -7.62     47.06 o 
  19   2   7      169.19       95.49     66.31 o 
 -19   3   7       38.15       36.82     51.69 o 
 -18   3   7       14.16        5.50     47.67 o 
 -17   3   7       61.40       52.04     39.80 o 
 -16   3   7      135.12      188.37     53.13 o 
 -15   3   7       60.16       66.09     46.15 o 
 -14   3   7      248.20      319.80     85.12 o 
 -13   3   7      113.30      138.97     48.62 o 
 -12   3   7       94.09       67.91     42.79 o 
 -11   3   7      263.57      301.45     55.88 o 
 -10   3   7       21.89       -0.09     42.26 o 
  -9   3   7       33.71        1.67     40.16 o 
  -8   3   7      258.02      244.52     45.15 o 
  -7   3   7       16.28       -0.12     34.95 o 
  -6   3   7     1546.22     1590.04     91.32 o 
  -5   3   7       74.32       41.95     40.84 o 
  -4   3   7      491.22      441.15     58.02 o 
  -3   3   7      430.57      431.69     43.38 o 
  -2   3   7       40.08       43.09     30.88 o 
  -1   3   7       12.49      346.37    236.65 o 
   0   3   7      149.38      136.58     40.54 o 
   1   3   7      571.16      595.46     53.03 o 
   2   3   7     2285.77     2299.39    133.71 o 
   3   3   7      934.76      953.17    107.89 o 
   4   3   7     2985.81     3242.04    144.13 o 
   5   3   7       26.23       28.49     40.26 o 
   6   3   7      576.65      610.73     75.79 o 
   7   3   7       26.48      -24.91     35.72 o 
   8   3   7      311.43      223.41     52.27 o 
   9   3   7        3.72      -86.08     57.39 o 
  10   3   7       56.30       47.01     50.04 o 
  11   3   7       90.07       79.31     45.28 o 
  12   3   7      246.00      217.31     71.16 o 
  13   3   7       19.79       19.94     38.89 o 
  14   3   7      147.59      108.78     51.34 o 
  15   3   7        8.25       26.40     33.75 o 
  16   3   7        3.07       57.11     47.19 o 
  17   3   7        1.56       10.66     34.61 o 
  18   3   7       22.41       29.27     38.43 o 
  19   3   7       43.38       16.15     56.81 o 
 -18   4   7       61.90       41.70     48.08 o 
 -17   4   7       55.67       45.82     45.54 o 
 -16   4   7      398.86      281.66     57.89 o 
 -15   4   7        0.74       15.65     42.28 o 
 -14   4   7      487.11      525.48     65.14 o 
 -13   4   7      257.07      212.73     51.80 o 
 -12   4   7      117.30       96.91     42.11 o 
 -11   4   7      704.80      670.99     56.81 o 
 -10   4   7       21.11       25.00     32.60 o 
  -9   4   7       92.37       61.74     39.41 o 
  -8   4   7       94.52       47.76     36.63 o 
  -7   4   7       57.64       43.91     37.23 o 
  -6   4   7       42.67       29.23     38.54 o 
  -5   4   7      234.00      188.26     46.50 o 
  -4   4   7       27.11      -19.37     38.29 o 
  -3   4   7     1046.75      969.46     79.63 o 
  -2   4   7      422.66      597.51    144.66 o 
  -1   4   7      492.50      541.57     58.32 o 
   0   4   7       15.46       71.83     48.61 o 
   1   4   7      336.48      342.88     62.85 o 
   2   4   7      273.09      268.06     56.79 o 
   3   4   7      444.51      511.28     68.86 o 
   4   4   7      367.69      408.94     70.93 o 
   5   4   7      534.33      539.26     66.42 o 
   6   4   7     1185.27     1131.95    108.46 o 
   7   4   7     1056.75     1184.62    149.21 o 
   8   4   7       37.62      -20.66     39.77 o 
   9   4   7      391.58      390.00     63.66 o 
  10   4   7      390.99      282.39     60.26 o 
  11   4   7      322.54      244.79     98.13 o 
  12   4   7        0.14       -9.62     48.61 o 
  13   4   7       36.27       -8.38     49.83 o 
  14   4   7      370.47      342.06     67.94 o 
  15   4   7      160.86      138.67     51.59 o 
  16   4   7      162.33      117.01     48.58 o 
  17   4   7       89.36       73.31     40.10 o 
  18   4   7        0.05        9.60     33.56 o 
 -17   5   7      225.81      300.63     64.10 o 
 -16   5   7      109.92      148.74     47.01 o 
 -15   5   7        2.62       20.59     38.42 o 
 -14   5   7       11.03       18.08     47.04 o 
 -13   5   7       10.28       33.47     41.43 o 
 -12   5   7       30.74       27.14     33.14 o 
 -11   5   7      545.74      532.74     55.85 o 
 -10   5   7      247.19      331.88     47.51 o 
  -9   5   7      772.33      831.78     62.57 o 
  -8   5   7     1491.35     1641.13    119.73 o 
  -7   5   7       11.08       -1.48     42.67 o 
  -6   5   7     2498.60     2666.50    118.76 o 
  -5   5   7      201.13      263.15     57.70 o 
  -4   5   7     1499.69     1073.54    308.85 o 
  -3   5   7      832.21      777.47    173.31 o 
  -2   5   7       61.63       77.57     37.24 o 
  -1   5   7     3229.28     3260.63    117.48 o 
   0   5   7       32.89       42.42     34.42 o 
   1   5   7      982.43     1103.77     91.49 o 
   2   5   7     1299.33     1468.92    104.51 o 
   3   5   7        1.23       17.03     72.88 o 
   4   5   7      904.42     1005.14    103.30 o 
   5   5   7       61.11       39.73     51.11 o 
   6   5   7      722.02      656.92     80.85 o 
   7   5   7        5.25      -45.73     38.93 o 
   8   5   7      168.42      173.95     50.19 o 
   9   5   7      115.63      157.92     87.23 o 
  10   5   7      728.43      782.98    158.96 o 
  11   5   7       74.21       90.54     59.15 o 
  12   5   7      375.70      445.98     68.47 o 
  13   5   7        9.66        7.12     46.74 o 
  14   5   7      520.45      647.68     89.07 o 
  15   5   7      223.27      234.22     62.59 o 
  16   5   7      231.99      263.08     59.96 o 
  17   5   7       22.74       56.87     44.46 o 
 -16   6   7       14.15       60.10     52.58 o 
 -15   6   7      395.78      426.44     68.25 o 
 -14   6   7        6.48       10.57     45.24 o 
 -13   6   7      149.23      165.25     56.25 o 
 -12   6   7       26.26       66.72     39.42 o 
 -11   6   7       93.12      113.82     44.25 o 
 -10   6   7       72.12       -6.25     32.45 o 
  -9   6   7      420.76      505.80     57.12 o 
  -8   6   7        8.07       24.96     54.67 o 
  -7   6   7     2290.35     1941.40    345.42 o 
  -6   6   7       77.92      365.76    172.78 o 
  -5   6   7      934.80      964.20    102.76 o 
  -4   6   7     1002.36     1107.55    159.54 o 
  -3   6   7      650.20      612.53     82.37 o 
  -2   6   7     2601.34     3084.00    166.66 o 
  -1   6   7      500.64      582.82     58.97 o 
   0   6   7      243.31      253.95     46.15 o 
   1   6   7     1008.78     1167.21     79.94 o 
   2   6   7       26.22       10.36     35.03 o 
   3   6   7        3.02       -6.35     36.49 o 
   4   6   7      407.77      429.09     70.54 o 
   5   6   7        2.40      -14.96     34.74 o 
   6   6   7     1012.57      948.01    172.74 o 
   7   6   7      682.07      682.89    144.62 o 
   8   6   7       76.68      142.68     67.14 o 
   9   6   7     1514.90     1733.09    127.41 o 
  10   6   7      514.45      498.05     73.86 o 
  11   6   7      820.17      903.17     99.00 o 
  12   6   7        0.97       58.13     49.32 o 
  13   6   7      195.53      198.56     56.00 o 
  14   6   7      348.05      373.52     69.44 o 
  15   6   7      277.76      307.39     67.47 o 
  16   6   7       51.45       42.90     38.38 o 
 -15   7   7       15.47       -1.98     39.88 o 
 -14   7   7      411.64      430.49     82.80 o 
 -13   7   7       60.89       13.45     33.85 o 
 -12   7   7      412.77      447.47     56.78 o 
 -11   7   7      131.03      175.24     41.83 o 
 -10   7   7       22.14       59.86     37.58 o 
  -9   7   7      603.18      653.20     73.74 o 
  -8   7   7      143.82      171.71     51.87 o 
  -7   7   7      109.88      138.56     52.20 o 
  -6   7   7     1122.09     1190.78     90.83 o 
  -5   7   7        7.92      -14.26     50.19 o 
  -4   7   7     1178.33     1232.39     95.87 o 
  -3   7   7      335.81      370.18     74.67 o 
  -2   7   7      676.67      619.76     87.24 o 
  -1   7   7     1169.87     1174.01    112.38 o 
   0   7   7      651.87      802.88     92.66 o 
   1   7   7       73.07       33.55     42.00 o 
   2   7   7      139.86      104.06     45.63 o 
   3   7   7      211.24      136.50     44.91 o 
   4   7   7        8.30      -15.15     47.75 o 
   5   7   7       76.01       87.67     59.68 o 
   6   7   7      408.48      459.63     71.89 o 
   7   7   7       99.51       92.11     49.46 o 
   8   7   7      571.81      589.99     81.15 o 
   9   7   7       23.56       17.94     48.81 o 
  10   7   7      596.91      741.03     93.67 o 
  11   7   7       13.31       21.24     46.49 o 
  12   7   7      542.43      589.33     79.57 o 
  13   7   7        1.54       69.23     53.75 o 
  14   7   7      520.40      591.83     83.58 o 
  15   7   7      177.08      160.43     57.99 o 
 -14   8   7       79.45       98.47     54.10 o 
 -13   8   7      169.88      251.82     59.91 o 
 -12   8   7      349.03      225.86     50.63 o 
 -11   8   7      437.54      435.45     70.36 o 
 -10   8   7      312.44      308.89     68.51 o 
  -9   8   7      185.88      205.45     60.34 o 
  -8   8   7      138.53      151.39     68.42 o 
  -7   8   7      151.14      180.19     56.05 o 
  -6   8   7      125.14       93.86     43.19 o 
  -5   8   7      258.93      263.80     60.66 o 
  -4   8   7      179.91      232.59     54.94 o 
  -3   8   7      841.30      854.21    104.25 o 
  -2   8   7        8.47        5.52     58.43 o 
  -1   8   7      487.78      531.20     89.82 o 
   0   8   7       96.39       57.12     75.75 o 
   1   8   7      660.11      797.19    125.14 o 
   2   8   7       87.03       39.11     44.53 o 
   3   8   7      372.07      447.85     61.79 o 
   4   8   7      164.97      185.06     54.32 o 
   5   8   7      441.56      867.13    231.71 o 
   6   8   7       24.24       38.43     46.74 o 
   7   8   7       59.25       58.29     52.80 o 
   8   8   7        2.54       21.48     49.06 o 
   9   8   7      525.37      638.36     86.41 o 
  10   8   7       34.78       64.99     57.83 o 
  11   8   7      812.51      840.09    100.01 o 
  12   8   7      287.20      238.06     62.71 o 
  13   8   7      426.28      337.44     71.36 o 
  14   8   7      102.35      146.58     69.44 o 
 -12   9   7      284.70      227.40     65.69 o 
 -11   9   7       91.93      137.53     53.75 o 
 -10   9   7      186.67      225.59     57.00 o 
  -9   9   7       16.43        1.56     50.57 o 
  -8   9   7       15.19       36.82     49.95 o 
  -7   9   7        6.47       25.77     39.71 o 
  -6   9   7        8.54       39.91     41.86 o 
  -5   9   7       28.10       50.52     47.24 o 
  -4   9   7      281.23      251.85     63.70 o 
  -3   9   7        1.20      -14.28     50.79 o 
  -2   9   7      773.66      872.21    103.76 o 
  -1   9   7       18.41      116.87     75.46 o 
   0   9   7      792.17     1007.24    115.70 o 
   1   9   7       33.30       20.81     59.00 o 
   2   9   7      595.51      792.88     75.68 o 
   3   9   7      186.72      230.98     52.21 o 
   4   9   7     1588.06     1802.36    112.99 o 
   5   9   7      371.00      445.34     66.40 o 
   6   9   7      915.58     1097.33    100.92 o 
   7   9   7      374.88      391.55     60.91 o 
   8   9   7      134.22      197.69     68.29 o 
   9   9   7      443.79      424.67     77.01 o 
  10   9   7       71.24       70.64     64.18 o 
  11   9   7      538.08      486.82     81.16 o 
  12   9   7      251.27      283.47     68.16 o 
  -9  10   7      209.68      320.87     64.53 o 
  -8  10   7       34.13      -17.75     48.06 o 
  -7  10   7       22.44        2.32     44.35 o 
  -6  10   7      112.82      111.20     54.13 o 
  -5  10   7        5.06       13.44     48.83 o 
  -4  10   7       69.97       38.44     51.65 o 
  -3  10   7       65.23       77.79     56.24 o 
  -2  10   7       22.61       33.97     69.57 o 
  -1  10   7      247.10      316.32     74.26 o 
   0  10   7        4.12      -11.34     67.76 o 
   1  10   7      581.03      691.05    102.22 o 
   2  10   7       65.60       83.97     63.00 o 
   3  10   7     1248.17     1314.97    130.24 o 
   4  10   7        2.27        6.62     61.08 o 
   5  10   7     1600.88     1762.72    224.39 o 
   6  10   7       29.04       80.65     50.30 o 
   7  10   7      274.53      337.36     68.30 o 
   8  10   7      130.71      162.87     56.58 o 
   9  10   7       22.61     2390.14   2309.08 o 
  -4  11   7       95.35      116.51     57.72 o 
  -3  11   7        1.46       13.50     60.83 o 
  -2  11   7       90.69       64.93     63.98 o 
  -1  11   7       40.52       71.38     62.55 o 
   0  11   7      162.89      198.30     67.72 o 
   1  11   7        4.11        8.84     70.20 o 
   2  11   7      436.55      439.25     96.86 o 
   3  11   7        4.97       -0.38     50.65 o 
   4  11   7      527.05      442.03     84.11 o 
 -18   0   8      203.17      208.89    103.30 o 
 -17   0   8      432.32      392.53    144.62 o 
 -16   0   8       19.85       58.54     80.34 o 
 -15   0   8      386.72      426.96    138.88 o 
 -14   0   8       21.13       13.77     96.41 o 
 -13   0   8      140.11       79.20    101.00 o 
 -12   0   8        5.05       76.90     94.12 o 
 -11   0   8      787.81      856.23    145.76 o 
 -10   0   8     1159.52     1145.46    172.16 o 
  -9   0   8      768.42      740.71     79.55 o 
  -8   0   8      759.75      758.99     79.20 o 
  -7   0   8      117.53       98.49     47.66 o 
  -6   0   8      106.23       47.85     44.19 o 
  -5   0   8      678.43      753.02     78.88 o 
  -4   0   8      698.24      732.89    150.36 o 
  -3   0   8     2056.00     2028.45    119.59 o 
  -2   0   8     5797.12     5436.92    276.61 o 
  -1   0   8      489.09      440.74     90.67 o 
   0   0   8     1295.21     1290.08    137.73 o 
   1   0   8      191.50      220.37     82.64 o 
   2   0   8      300.19      246.77     64.27 o 
   3   0   8     1677.67     1485.19    130.84 o 
   4   0   8     1745.44     1752.62    137.73 o 
   5   0   8     1145.36     1079.98     89.88 o 
   6   0   8     1309.64     1315.96    325.39 o 
   7   0   8      296.59      287.60     58.39 o 
   8   0   8        4.33       18.36     70.01 o 
   9   0   8       22.35       49.35     73.46 o 
  10   0   8      158.89      203.15    113.63 o 
  11   0   8      829.84      651.92    145.76 o 
  12   0   8      145.35       99.85     83.79 o 
  13   0   8       57.45       36.73     75.75 o 
  14   0   8      817.11     1038.72    164.13 o 
  15   0   8       34.60       47.06    104.45 o 
  17   0   8        5.15       50.50     80.34 o 
  18   0   8      314.52      192.82     94.12 o 
 -18   1   8      171.59      125.98     82.37 o 
 -17   1   8      135.62       59.71     61.24 o 
 -16   1   8      170.92      220.24     88.42 o 
 -15   1   8        4.55       13.45     58.02 o 
 -14   1   8      179.59      164.36     72.20 o 
 -13   1   8        3.14       45.04     61.18 o 
 -12   1   8      481.11      458.65     61.80 o 
 -11   1   8       88.39      109.60     41.80 o 
 -10   1   8      607.90      559.83     62.06 o 
  -9   1   8     1141.15     1129.35     82.66 o 
  -8   1   8       63.92       95.56     45.83 o 
  -7   1   8      947.43      973.80     74.86 o 
  -6   1   8       69.87       53.86     32.59 o 
  -5   1   8      291.62      314.40     41.57 o 
  -4   1   8     1629.29     1830.44     82.71 o 
  -3   1   8      143.11      157.31     46.52 o 
  -2   1   8     1745.73     1929.79    137.73 o 
  -1   1   8     6355.37     6521.91    165.51 o 
   0   1   8        8.08        1.76     35.04 o 
   1   1   8     1918.60     1966.29    162.98 o 
   2   1   8     1214.10     1231.64     63.56 o 
   3   1   8      516.53      485.23     66.65 o 
   4   1   8     1848.04     1945.75    123.16 o 
   5   1   8      146.48      141.42     50.33 o 
   6   1   8     2374.22     2401.31    222.66 o 
   7   1   8      264.10      274.48     55.96 o 
   8   1   8      339.42      331.10     51.58 o 
   9   1   8        3.96      -21.67     34.23 o 
  10   1   8      433.14      401.79     56.76 o 
  11   1   8       73.94       53.30     55.37 o 
  12   1   8      456.52      462.24     90.72 o 
  13   1   8      217.17      226.11     71.79 o 
  14   1   8      108.42      112.61     62.05 o 
  15   1   8      558.89      579.78     98.86 o 
  16   1   8        3.06        0.52     46.24 o 
  17   1   8      444.43      359.50     83.66 o 
  18   1   8       18.14       42.27     54.35 o 
 -18   2   8        4.96       25.62     71.16 o 
 -17   2   8       63.99       68.71     71.66 o 
 -16   2   8      133.69      232.97     83.58 o 
 -15   2   8       54.95       75.57     68.66 o 
 -14   2   8      610.40      574.91     69.60 o 
 -13   2   8       76.77       34.99     41.82 o 
 -12   2   8      470.06      448.08     62.42 o 
 -11   2   8      214.17      196.23     51.29 o 
 -10   2   8       69.19       34.31     39.43 o 
  -9   2   8      333.47      366.40     55.89 o 
  -8   2   8        2.76       18.03     39.26 o 
  -7   2   8      697.53      679.86     68.61 o 
  -6   2   8       44.83       18.94     39.30 o 
  -5   2   8     1299.19     1208.60     80.41 o 
  -4   2   8      199.89      289.96     42.24 o 
  -3   2   8      867.38      911.76     60.73 o 
  -2   2   8      841.82      813.39     59.32 o 
  -1   2   8      902.31      827.76     78.24 o 
   0   2   8      874.47      841.73     63.25 o 
   1   2   8     1909.80     1789.03     87.43 o 
   2   2   8      268.14      261.28     61.62 o 
   3   2   8     1168.24     1401.47    228.40 o 
   4   2   8      799.03      806.14     85.61 o 
   5   2   8      347.78      388.46     66.69 o 
   6   2   8     1281.90     1217.47     96.41 o 
   7   2   8      337.78      247.88     53.74 o 
   8   2   8      725.45      712.06     78.32 o 
   9   2   8      388.52      498.67     92.97 o 
  10   2   8      190.19      252.60     57.96 o 
  11   2   8      630.68      775.78    217.21 o 
  12   2   8      341.20      371.63     57.29 o 
  13   2   8      214.87      317.85     66.26 o 
  14   2   8      501.91      442.18     89.81 o 
  15   2   8       75.28       44.55     75.75 o 
  16   2   8      219.04      174.76     74.55 o 
  17   2   8       91.72       85.55     54.36 o 
  18   2   8       20.47       22.02     51.14 o 
 -17   3   8       63.04       30.62     46.35 o 
 -16   3   8      209.78      213.21     55.07 o 
 -15   3   8      256.27      281.04     51.46 o 
 -14   3   8      269.05      353.56     62.32 o 
 -13   3   8      386.21      349.81     59.09 o 
 -12   3   8      324.39      364.01     57.07 o 
 -11   3   8      576.02      577.85     67.39 o 
 -10   3   8      412.26      485.52     65.76 o 
  -9   3   8       86.26       98.99     44.08 o 
  -8   3   8     1337.31     1465.52     95.14 o 
  -7   3   8        4.30        4.98     37.94 o 
  -6   3   8     1030.51     1016.74     79.76 o 
  -5   3   8        6.79       -5.26     32.13 o 
  -4   3   8      135.63      102.50     45.53 o 
  -3   3   8       53.25       60.06     46.82 o 
  -2   3   8      266.63      264.82     43.83 o 
  -1   3   8       20.62       24.57     31.56 o 
   0   3   8     1693.71     1953.88    120.75 o 
   1   3   8      861.58      878.16    160.69 o 
   2   3   8      226.97      232.20     57.52 o 
   3   3   8     1618.07     1535.11    247.92 o 
   4   3   8      125.63      102.79     57.21 o 
   5   3   8      405.50      349.38    129.70 o 
   6   3   8       49.37       55.39     53.22 o 
   7   3   8      446.11      446.67     69.81 o 
   8   3   8      761.96      665.75     81.73 o 
   9   3   8     2107.12     2147.83    432.13 o 
  10   3   8      516.76      647.03     87.69 o 
  11   3   8     1292.68     1433.11    112.32 o 
  12   3   8       41.29      121.26     51.45 o 
  13   3   8      121.51      122.66     45.03 o 
  14   3   8      138.43      138.52     46.82 o 
  15   3   8        4.16        4.11     36.61 o 
  16   3   8      303.41      349.76     82.58 o 
  17   3   8       56.12       71.40     51.77 o 
 -17   4   8      153.47      126.67     55.88 o 
 -16   4   8       32.05        5.69     46.53 o 
 -15   4   8      622.87      626.49     69.72 o 
 -14   4   8      490.95      460.63     68.19 o 
 -13   4   8      638.56      758.65     90.09 o 
 -12   4   8     1081.02     1083.20     84.68 o 
 -11   4   8       12.11       21.39     43.13 o 
 -10   4   8       45.23       24.94     41.46 o 
  -9   4   8      218.26      203.80     50.26 o 
  -8   4   8       43.76       45.34     39.79 o 
  -7   4   8     1509.65     1424.72     96.95 o 
  -6   4   8     1856.27     1818.46    104.44 o 
  -5   4   8      147.65      169.52     46.85 o 
  -4   4   8     1731.33     1322.34    237.50 o 
  -3   4   8      209.18      144.66     58.13 o 
  -2   4   8      653.18      553.40     89.00 o 
  -1   4   8      101.36      133.46     36.20 o 
   0   4   8      187.66       91.15     52.21 o 
   1   4   8      315.51      381.43     64.91 o 
   2   4   8     2344.00     2664.59    138.97 o 
   3   4   8      108.72      120.27     47.67 o 
   4   4   8      394.78      484.68     99.85 o 
   5   4   8        2.63       23.44     42.88 o 
   6   4   8       78.98       86.95     49.67 o 
   7   4   8      437.73      359.39     83.79 o 
   8   4   8      692.69      802.25    145.19 o 
   9   4   8      952.30     1128.56    220.37 o 
  10   4   8      795.96      882.51     97.88 o 
  11   4   8       98.23      162.05     50.74 o 
  12   4   8        4.69       16.07     45.73 o 
  13   4   8      238.22      194.80     59.65 o 
  14   4   8        3.20      -28.23     35.56 o 
  15   4   8      436.37      315.97     89.89 o 
  16   4   8        2.41        5.38     34.97 o 
  17   4   8      150.69      122.36     47.06 o 
 -16   5   8        0.70      -21.19     48.82 o 
 -15   5   8        2.95       66.65     51.58 o 
 -14   5   8       13.05        3.32     68.14 o 
 -13   5   8       18.65       35.37     51.21 o 
 -12   5   8       18.01       41.52     41.08 o 
 -11   5   8      141.85      220.17     53.49 o 
 -10   5   8       21.15       32.53     49.54 o 
  -9   5   8      125.07      125.37     47.16 o 
  -8   5   8      913.42     1069.55     89.02 o 
  -7   5   8      481.74      461.90     76.10 o 
  -6   5   8      241.86      232.76     70.26 o 
  -5   5   8      361.04      293.85     68.12 o 
  -4   5   8        6.27        3.53     47.67 o 
  -3   5   8      615.65      599.13     86.29 o 
  -2   5   8      163.05      218.29     65.60 o 
  -1   5   8      109.21       65.44     53.93 o 
   0   5   8     1814.04     1911.70    102.49 o 
   1   5   8      579.70      581.33     70.59 o 
   2   5   8      165.05      144.24     57.96 o 
   3   5   8      369.26      455.43     67.56 o 
   4   5   8       38.52      139.94     86.08 o 
   5   5   8      480.85      560.99    122.81 o 
   6   5   8       14.30       70.49     48.99 o 
   7   5   8      299.97      333.53     92.97 o 
   8   5   8      472.39      547.38     75.75 o 
   9   5   8      506.95      550.70     80.51 o 
  10   5   8      274.46      267.71     64.74 o 
  11   5   8       35.72        9.55     50.60 o 
  12   5   8        6.33       44.74     67.14 o 
  13   5   8       37.80       68.05     57.85 o 
  14   5   8       52.84       71.15     46.24 o 
  15   5   8        1.61        4.40     42.03 o 
  16   5   8      110.13       95.82     44.26 o 
 -15   6   8       68.68       61.91     53.96 o 
 -14   6   8        1.86       68.51     57.58 o 
 -13   6   8       11.39      -15.44     42.73 o 
 -12   6   8       92.88       62.71     52.10 o 
 -11   6   8      202.71      253.43     50.41 o 
 -10   6   8       67.62       12.47     47.97 o 
  -9   6   8       40.38       60.76     53.60 o 
  -8   6   8       84.84      109.50     62.55 o 
  -7   6   8        6.18       28.08     55.17 o 
  -6   6   8       59.87      117.68    137.73 o 
  -5   6   8       30.59       45.64     51.56 o 
  -4   6   8      257.04      299.85     83.83 o 
  -3   6   8      495.24      352.25     65.48 o 
  -2   6   8      362.19      387.51     98.13 o 
  -1   6   8      165.64      219.87     66.42 o 
   0   6   8      208.58      213.17     73.37 o 
   1   6   8      104.86      145.20     46.73 o 
   2   6   8       55.50       47.54     41.96 o 
   3   6   8      797.02      754.34     87.69 o 
   4   6   8       17.79       20.46     39.37 o 
   5   6   8      487.59      428.30     85.51 o 
   6   6   8      430.64      374.95     74.18 o 
   7   6   8        0.65        2.64     43.82 o 
   8   6   8      174.07      323.29     71.07 o 
   9   6   8       33.77       63.63     48.28 o 
  10   6   8       94.72       92.95     56.51 o 
  11   6   8        7.49       28.09     48.54 o 
  12   6   8      158.08      140.68     53.40 o 
  13   6   8       12.50       20.15     54.24 o 
  14   6   8      140.46      104.91     62.43 o 
  15   6   8       49.38       93.73     52.95 o 
 -13   7   8       18.63      -10.09     44.56 o 
 -12   7   8        9.85       56.07     54.66 o 
 -11   7   8       11.99       17.40     46.04 o 
 -10   7   8      161.01      137.28     50.11 o 
  -9   7   8       63.78       13.37     44.35 o 
  -8   7   8       66.93       26.05     57.55 o 
  -7   7   8      174.62      214.13     72.92 o 
  -6   7   8       17.15       11.25     47.47 o 
  -5   7   8       77.71       41.55     55.39 o 
  -4   7   8       39.16       35.52     46.82 o 
  -3   7   8      459.15      507.75     91.15 o 
  -2   7   8       94.96      259.11     75.79 o 
  -1   7   8       86.49       34.06     60.48 o 
   0   7   8       31.28      -42.93     56.17 o 
   1   7   8       32.24      183.67     85.79 o 
   2   7   8        6.53       30.94     34.96 o 
   3   7   8      466.95      447.38     61.78 o 
   4   7   8      471.20      589.46     78.98 o 
   5   7   8        3.21       83.26     52.78 o 
   6   7   8        0.42       15.30     43.02 o 
   7   7   8        4.50      -15.34     43.25 o 
   8   7   8      143.31      111.61     60.72 o 
   9   7   8       16.37       29.61     50.60 o 
  10   7   8       13.53       21.77     44.55 o 
  11   7   8       74.30       93.85     49.43 o 
  12   7   8      106.65      102.29     62.43 o 
  13   7   8      535.70      389.83     74.95 o 
 -12   8   8        0.25      -22.00     48.78 o 
 -11   8   8       29.31       10.81     53.82 o 
 -10   8   8      248.48      276.34     59.00 o 
  -9   8   8        0.04      -14.26     40.06 o 
  -8   8   8      291.40      263.54     59.20 o 
  -7   8   8      104.25      126.95     69.44 o 
  -6   8   8        0.17      -53.76     47.67 o 
  -5   8   8        5.81      -40.96     55.58 o 
  -4   8   8       64.19       25.72     58.35 o 
  -3   8   8      323.67      342.17     78.27 o 
  -2   8   8      763.41      851.07    107.36 o 
  -1   8   8       54.46       57.82     77.10 o 
   0   8   8      221.03      124.82     64.49 o 
   1   8   8       57.25       87.23     60.29 o 
   2   8   8       84.70      111.73     74.03 o 
   3   8   8       20.95        5.67     40.35 o 
   4   8   8        0.54       35.57     45.54 o 
   5   8   8       91.86       45.50     38.95 o 
   6   8   8        0.12        9.14     47.35 o 
   7   8   8       49.13       40.94     44.62 o 
   8   8   8        3.49        2.83     52.29 o 
   9   8   8       21.24       -1.61     50.44 o 
  10   8   8       13.42        5.36     56.81 o 
  11   8   8       18.59       13.22     52.80 o 
  12   8   8       36.28       24.02     50.49 o 
  -9   9   8        0.12       30.38     42.59 o 
  -8   9   8       97.74       78.29     52.64 o 
  -7   9   8       70.82       54.45     75.97 o 
  -6   9   8       75.06       57.80     60.29 o 
  -5   9   8      144.06      133.71     63.06 o 
  -4   9   8      182.16      275.40     78.74 o 
  -3   9   8        4.07       55.39     62.63 o 
  -2   9   8        2.21       33.92     56.79 o 
  -1   9   8        0.19      -13.21     80.92 o 
   0   9   8      144.54      132.29     64.79 o 
   1   9   8       40.88      -22.47     64.27 o 
   2   9   8       83.82       33.80     62.59 o 
   3   9   8       17.43        3.69     62.71 o 
   4   9   8       40.03       25.31     39.37 o 
   5   9   8      146.35      145.00     47.30 o 
   6   9   8        1.45      -43.70     41.24 o 
   7   9   8       14.63       33.01     52.57 o 
   8   9   8       25.61      103.80     66.17 o 
   9   9   8       13.68       19.89     46.60 o 
  -5  10   8       17.59       91.49     78.03 o 
  -4  10   8      196.29      179.31     64.06 o 
  -3  10   8        3.28       -5.95     57.68 o 
  -2  10   8       79.66       18.72     70.59 o 
  -1  10   8       14.56       -7.14     54.67 o 
   0  10   8        5.42       -0.57     73.04 o 
   1  10   8        0.07      -22.00     49.79 o 
   2  10   8       13.49       61.07     64.08 o 
   3  10   8      102.95      146.98     72.40 o 
   4  10   8       12.71       19.68     72.83 o 
   5  10   8       25.75      -24.10     40.70 o 
 -16   1   9        3.77      -33.15     68.49 o 
 -15   1   9      100.88       48.89     68.15 o 
 -14   1   9       97.38       76.51     65.36 o 
 -13   1   9       18.74       42.89     62.21 o 
 -12   1   9        2.90        6.25     51.11 o 
 -11   1   9       22.93      248.83    250.78 o 
 -10   1   9        3.79        1.61     38.18 o 
  -9   1   9      334.31      309.34     53.33 o 
  -8   1   9      189.23      198.65     49.64 o 
  -7   1   9      386.99      304.99     58.91 o 
  -6   1   9        0.29        1.56     35.42 o 
  -5   1   9       48.64       65.43     42.16 o 
  -4   1   9      398.44      324.84     46.64 o 
  -3   1   9      426.43      441.14     44.85 o 
  -2   1   9      257.22      219.30     49.36 o 
  -1   1   9       12.59       34.35     41.14 o 
   0   1   9        4.36       -7.85     39.75 o 
   1   1   9     2206.19     1957.81     98.70 o 
   2   1   9      162.93      163.10     58.50 o 
   3   1   9      830.59      793.01     84.59 o 
   4   1   9       98.40       74.86     52.21 o 
   5   1   9        3.20        5.13     41.18 o 
   6   1   9       64.50       51.07     74.03 o 
   7   1   9      201.78      134.64     49.70 o 
   8   1   9      363.54      262.05     73.78 o 
   9   1   9       87.61      138.60    107.32 o 
  10   1   9       66.33      157.24     69.57 o 
  11   1   9      151.89       91.67     57.61 o 
  12   1   9        8.71        5.76     53.72 o 
  13   1   9      176.48      214.10     76.99 o 
  14   1   9        3.17       -0.33     62.80 o 
  15   1   9      176.40      163.91     68.76 o 
  16   1   9      148.95       97.31     57.75 o 
 -16   2   9       26.24      -16.27     62.63 o 
 -15   2   9       24.62       21.60     55.23 o 
 -14   2   9      221.11      195.35     76.63 o 
 -13   2   9        0.03       17.05     60.66 o 
 -12   2   9      551.43      543.04     66.13 o 
 -11   2   9      204.87      181.27     43.42 o 
 -10   2   9      430.43      521.95     70.91 o 
  -9   2   9      463.11      349.22     61.15 o 
  -8   2   9     1117.21     1157.41     89.41 o 
  -7   2   9      435.80      531.49     64.46 o 
  -6   2   9       53.90       43.20     47.73 o 
  -5   2   9      111.75       26.10     42.59 o 
  -4   2   9        8.46       35.74     42.80 o 
  -3   2   9     1812.48     1817.67    108.57 o 
  -2   2   9     1402.95     1326.87     75.65 o 
  -1   2   9       65.48       31.35     34.49 o 
   0   2   9       12.38       60.83     65.42 o 
   1   2   9        1.08      -15.38     48.61 o 
   2   2   9       16.43       48.66     39.36 o 
   3   2   9        1.66        0.38     42.96 o 
   4   2   9       39.01       44.85     55.67 o 
   5   2   9       32.14       27.62     53.22 o 
   6   2   9        3.03       21.92     49.05 o 
   7   2   9      514.43      513.16     73.91 o 
   8   2   9      585.10      628.03     78.69 o 
   9   2   9      218.57      235.48     63.15 o 
  10   2   9      919.44      936.61     84.43 o 
  11   2   9        9.73        3.51     55.58 o 
  12   2   9       36.17       -5.62     45.72 o 
  13   2   9       14.56       27.19     52.12 o 
  14   2   9       87.84       71.81     60.35 o 
  15   2   9        0.74        6.00     46.05 o 
  16   2   9       59.33       82.16     52.12 o 
 -15   3   9        3.56        0.88     62.05 o 
 -14   3   9      124.90      135.02     52.48 o 
 -13   3   9       14.20       41.21     49.21 o 
 -12   3   9        8.83       -1.94     45.61 o 
 -11   3   9       13.36       41.32     50.24 o 
 -10   3   9       25.75       31.66     41.53 o 
  -9   3   9      422.95      738.86    206.07 o 
  -8   3   9      152.70      113.51     52.76 o 
  -7   3   9     1273.82     1274.21     93.80 o 
  -6   3   9       42.29       19.86     42.90 o 
  -5   3   9     1081.89     1077.99     87.25 o 
  -4   3   9        7.19       50.97     44.35 o 
  -3   3   9      853.94      902.57    133.71 o 
  -2   3   9        2.76      -42.82     49.36 o 
  -1   3   9      316.34      329.21     63.26 o 
   0   3   9       91.84       48.44     48.51 o 
   1   3   9       56.23       41.43     47.35 o 
   2   3   9      108.80       42.28     48.38 o 
   3   3   9       46.46       34.19     53.93 o 
   4   3   9        9.69      -50.74     33.83 o 
   5   3   9       26.85       37.41     46.92 o 
   6   3   9        2.57        0.35     51.59 o 
   7   3   9      130.45      214.15     61.42 o 
   8   3   9     1475.91     1442.44    271.44 o 
   9   3   9       48.43       20.00     62.55 o 
  10   3   9      185.83      210.48     64.70 o 
  11   3   9       20.46        2.27     64.27 o 
  12   3   9        1.95      -30.74     37.30 o 
  13   3   9        1.10       -6.06     37.22 o 
  14   3   9      234.85      192.14     68.51 o 
  15   3   9      396.90      243.26     87.23 o 
 -15   4   9       18.07       12.57     60.07 o 
 -14   4   9       42.92       35.24     43.39 o 
 -13   4   9      100.18       50.46     46.38 o 
 -12   4   9      103.96      116.09     48.60 o 
 -11   4   9       14.57      -11.60     49.48 o 
 -10   4   9      481.86      514.77     71.87 o 
  -9   4   9      289.56      260.95     57.98 o 
  -8   4   9      816.61      763.87     76.67 o 
  -7   4   9       96.55      111.34     63.87 o 
  -6   4   9      311.38      321.76     69.10 o 
  -5   4   9      112.21      130.69     70.43 o 
  -4   4   9       69.29      113.55     56.05 o 
  -3   4   9      226.83      240.74     71.98 o 
  -2   4   9        5.39        7.74     56.88 o 
  -1   4   9       35.40       78.73     58.30 o 
   0   4   9      444.63      446.18     60.10 o 
   1   4   9        8.96        6.31     44.64 o 
   2   4   9     1115.70     1322.97    192.25 o 
   3   4   9      191.20      170.33     82.64 o 
   4   4   9      185.03      227.53     68.40 o 
   5   4   9        4.04       21.81     47.75 o 
   6   4   9       11.62       -5.98     38.33 o 
   7   4   9      113.46       47.51     56.65 o 
   8   4   9      108.73      125.71     54.90 o 
   9   4   9       80.12       82.64     51.94 o 
  10   4   9      225.02      298.00     68.76 o 
  11   4   9        6.40       21.42     42.66 o 
  12   4   9       42.62       87.11     59.00 o 
  13   4   9        0.39      -15.95     38.00 o 
  14   4   9       42.65       58.59     44.33 o 
  15   4   9        6.75        4.87     37.32 o 
 -14   5   9       10.05       37.52     43.54 o 
 -13   5   9      202.94      306.34     66.97 o 
 -12   5   9       26.37      152.31     54.83 o 
 -11   5   9       78.01      119.82     55.06 o 
 -10   5   9      195.15      210.61     92.39 o 
  -9   5   9        1.92       59.25     53.86 o 
  -8   5   9       22.65       20.19     55.48 o 
  -7   5   9       32.00       69.23     53.42 o 
  -6   5   9      189.70      230.35     80.07 o 
  -5   5   9      425.83      436.55     89.52 o 
  -4   5   9       41.48       39.68     57.85 o 
  -3   5   9       61.81      125.66     74.99 o 
  -2   5   9      113.86      168.85     56.50 o 
  -1   5   9       18.36       60.88     64.51 o 
   0   5   9       20.28      -50.23     58.43 o 
   1   5   9      456.70      461.45     64.98 o 
   2   5   9      284.36      291.32     58.74 o 
   3   5   9     1106.28     1288.98    112.22 o 
   4   5   9        8.00       -2.30     49.35 o 
   5   5   9     1137.85     1484.77    309.32 o 
   6   5   9      113.19      115.89     55.56 o 
   7   5   9      401.37      428.46     76.08 o 
   8   5   9      179.11      115.83     52.80 o 
   9   5   9      368.38      353.09     87.80 o 
  10   5   9       15.44       19.42     52.67 o 
  11   5   9      199.90      160.75     61.76 o 
  12   5   9        0.11       10.64     44.67 o 
  13   5   9       62.97       44.76     57.36 o 
  14   5   9        6.26       -0.68     43.24 o 
 -13   6   9       61.97       72.13    100.43 o 
 -12   6   9      384.38      364.63     73.82 o 
 -11   6   9       12.51      -31.06     47.34 o 
 -10   6   9       12.22       14.54     46.70 o 
  -9   6   9       16.57       43.33     50.82 o 
  -8   6   9       20.54      -22.96     43.85 o 
  -7   6   9        2.65        4.91     57.01 o 
  -6   6   9      593.73      589.99     95.15 o 
  -5   6   9       87.74       76.41     72.06 o 
  -4   6   9      250.04      275.64    113.63 o 
  -3   6   9      172.72      180.57     72.47 o 
  -2   6   9       91.54       73.50     62.05 o 
  -1   6   9       51.24       -0.15     54.21 o 
   0   6   9      902.65      952.39    116.67 o 
   1   6   9      280.38      309.13     82.45 o 
   2   6   9     1168.91     1260.95     91.61 o 
   3   6   9      418.13      492.82     76.20 o 
   4   6   9      569.40      725.82     91.34 o 
   5   6   9       45.05      127.33     58.80 o 
   6   6   9      217.53      190.08     66.86 o 
   7   6   9       37.47       30.92     56.74 o 
   8   6   9      308.10      314.02     67.83 o 
   9   6   9       47.75       78.14     61.66 o 
  10   6   9      352.61      349.56     76.99 o 
  11   6   9        0.36      -59.68     50.32 o 
  12   6   9      330.30      358.41     69.61 o 
 -11   7   9      194.29      192.29     66.73 o 
 -10   7   9        7.82       19.96     51.26 o 
  -9   7   9       11.02        2.51     67.25 o 
  -8   7   9      310.60      245.37     84.11 o 
  -7   7   9      120.18      120.67     74.73 o 
  -6   7   9      107.48      114.13     67.30 o 
  -5   7   9      610.62      654.52     85.53 o 
  -4   7   9       79.72      100.46     72.06 o 
  -3   7   9      118.15      105.32     60.85 o 
  -2   7   9      589.48      533.33     95.40 o 
  -1   7   9      185.98      306.43     78.16 o 
   0   7   9      349.95      413.02     92.66 o 
   1   7   9     1221.01     1302.84    134.27 o 
   2   7   9       50.02      132.69     87.55 o 
   3   7   9      227.40      313.28     61.94 o 
   4   7   9        6.88       41.54     57.91 o 
   5   7   9       83.97       73.63     50.58 o 
   6   7   9       63.91       99.95     59.11 o 
   7   7   9       79.60      133.99     70.59 o 
   8   7   9       13.34      -22.41     61.98 o 
   9   7   9      370.28      437.64     87.23 o 
  10   7   9        5.19      -19.10     49.62 o 
  11   7   9      136.01      167.56     55.59 o 
  -9   8   9       17.00      -22.00     55.58 o 
  -8   8   9      295.54      271.99     81.61 o 
  -7   8   9       12.00      -20.66     89.52 o 
  -6   8   9      182.28      209.02     68.47 o 
  -5   8   9        0.30       12.33     61.36 o 
  -4   8   9      458.02      369.23     87.69 o 
  -3   8   9       88.32      124.93     76.79 o 
  -2   8   9      140.47      219.53     81.80 o 
  -1   8   9       87.05      103.71     63.67 o 
   0   8   9      453.06      532.71    109.97 o 
   1   8   9       21.25      -37.74     54.90 o 
   2   8   9      206.06      254.26     76.24 o 
   3   8   9       44.86      117.52     72.58 o 
   4   8   9      415.99      478.73     94.48 o 
   5   8   9       11.27       49.38     51.06 o 
   6   8   9       74.97       88.31     63.66 o 
   7   8   9       27.57       -6.87     80.92 o 
   8   8   9       32.87       52.93     53.28 o 
   9   8   9       25.00       39.65     51.78 o 
  -5   9   9       19.01       18.77     54.74 o 
  -4   9   9        1.73      -21.23     53.11 o 
  -3   9   9      298.30      422.10     88.18 o 
  -2   9   9       37.14      -19.01     64.31 o 
  -1   9   9      448.21      501.57    103.19 o 
   0   9   9       53.61      239.39     83.82 o 
   1   9   9      275.09      311.22     86.53 o 
   2   9   9        0.42      -16.07     73.04 o 
   3   9   9      132.77      169.29     69.80 o 
   4   9   9       27.96       26.16     57.47 o 
   5   9   9      243.58       88.90     75.46 o 
 -14   0  10       15.92       17.22    107.89 o 
 -13   0  10      219.71      314.48    144.62 o 
 -12   0  10        0.20       32.14     82.64 o 
 -11   0  10      249.08      469.43    144.62 o 
 -10   0  10       85.78        2.30     72.31 o 
  -9   0  10     1081.94      782.77    151.50 o 
  -8   0  10       52.60       99.85     82.64 o 
  -7   0  10     1317.98     1318.77    187.08 o 
  -6   0  10      103.17       81.49     71.16 o 
  -5   0  10      306.84      231.27     68.29 o 
  -4   0  10       45.01       56.94     50.14 o 
  -3   0  10      122.59      109.24     64.87 o 
  -2   0  10      372.09      273.17     87.23 o 
  -1   0  10      495.19      561.25    111.33 o 
   0   0  10      310.88      259.39     98.71 o 
   1   0  10       57.51       87.23     79.20 o 
   2   0  10       59.94       27.55     84.93 o 
   3   0  10      436.42      373.02    113.63 o 
   4   0  10      355.25      244.47     89.52 o 
   5   0  10      195.67      297.27     95.26 o 
   6   0  10       92.73       61.98     98.71 o 
   7   0  10      859.72     1016.91    166.42 o 
   8   0  10      535.48      573.88    146.91 o 
   9   0  10      845.76     1054.79    167.57 o 
  10   0  10        2.33      -16.07     91.82 o 
  11   0  10      550.65      479.76    126.25 o 
  12   0  10      167.26       39.02     90.67 o 
  13   0  10       13.32       17.22     63.13 o 
  14   0  10        1.52       51.65     88.38 o 
 -14   1  10      276.26      121.30     81.20 o 
 -13   1  10       13.79      -16.16     59.64 o 
 -12   1  10       83.97       83.46     63.05 o 
 -11   1  10       89.83      125.62     77.60 o 
 -10   1  10       99.92      100.36     92.97 o 
  -9   1  10      369.89      429.23    110.76 o 
  -8   1  10      299.17      230.34     74.55 o 
  -7   1  10      154.14      121.33     52.80 o 
  -6   1  10     1151.40     1135.52     88.40 o 
  -5   1  10       43.56       63.17     41.71 o 
  -4   1  10      392.07      469.60     64.80 o 
  -3   1  10       21.96       19.32     39.20 o 
  -2   1  10      335.54      298.49     60.28 o 
  -1   1  10       96.63      107.03     82.98 o 
   0   1  10       98.76       56.24     74.60 o 
   1   1  10        1.15        8.80     53.11 o 
   2   1  10     1246.07     1412.00    110.47 o 
   3   1  10      364.32      358.50     68.17 o 
   4   1  10      865.18      923.70    131.99 o 
   5   1  10       47.59       74.60     76.90 o 
   6   1  10      548.08      619.47    119.37 o 
   7   1  10      284.80      294.77     86.83 o 
   8   1  10      500.48      434.07    101.00 o 
   9   1  10      322.22      276.15     74.10 o 
  10   1  10      430.45      496.60     98.11 o 
  11   1  10        0.54      -30.53     53.75 o 
  12   1  10      137.32      177.97     64.06 o 
  13   1  10        1.60        5.05     58.37 o 
  14   1  10      187.87      148.39     60.95 o 
 -14   2  10        0.25       38.25     59.79 o 
 -13   2  10      132.26      135.46     68.14 o 
 -12   2  10        2.38      -36.61     62.91 o 
 -11   2  10      230.64      275.45     82.33 o 
 -10   2  10       31.87       53.38     41.37 o 
  -9   2  10       97.75      115.00     44.79 o 
  -8   2  10        0.30       11.40     46.89 o 
  -7   2  10        7.59       18.25     47.37 o 
  -6   2  10       19.56       54.44    102.92 o 
  -5   2  10       67.44       79.87     47.30 o 
  -4   2  10       48.04       18.41     48.35 o 
  -3   2  10      589.74      789.92    140.60 o 
  -2   2  10       61.63       87.93     55.48 o 
  -1   2  10     1621.24     1353.20    176.75 o 
   0   2  10       23.76       20.92     52.66 o 
   1   2  10      857.45      835.50     95.30 o 
   2   2  10        0.20      -13.20     53.04 o 
   3   2  10      510.49      559.67     90.67 o 
   4   2  10       41.81       35.82     57.92 o 
   5   2  10      296.82      368.11     73.61 o 
   6   2  10       78.89       57.92     45.76 o 
   7   2  10      462.68      522.99    113.63 o 
   8   2  10       48.20        3.44     92.97 o 
   9   2  10      146.55      190.36     69.20 o 
  10   2  10       56.14       15.98     55.09 o 
  11   2  10      191.74      217.91    103.87 o 
  12   2  10       17.71        3.02     54.24 o 
  13   2  10      282.43      218.60     73.42 o 
  14   2  10        7.65        3.14     46.47 o 
 -13   3  10       24.83        8.63     68.49 o 
 -12   3  10      145.73      125.11     51.86 o 
 -11   3  10        3.21       38.56     45.06 o 
 -10   3  10      117.44      197.67     53.55 o 
  -9   3  10       11.95       35.53     43.36 o 
  -8   3  10       40.53      114.25     51.42 o 
  -7   3  10        0.63      -16.51     42.19 o 
  -6   3  10       10.56       37.63     65.52 o 
  -5   3  10       53.44      113.44     68.29 o 
  -4   3  10      206.44      144.44     72.55 o 
  -3   3  10       13.53       76.10     71.66 o 
  -2   3  10      646.04      767.55    107.48 o 
  -1   3  10       47.44      -19.95     54.74 o 
   0   3  10      653.12      597.98    121.66 o 
   1   3  10       71.83       50.60     59.55 o 
   2   3  10      253.63      174.49     61.11 o 
   3   3  10      285.48      327.11     94.12 o 
   4   3  10      527.21      693.91     94.45 o 
   5   3  10      100.57      115.17     55.84 o 
   6   3  10      401.76      503.63     84.10 o 
   7   3  10        0.46       50.30     58.79 o 
   8   3  10       14.38        4.32     48.24 o 
   9   3  10        0.34       14.76     50.14 o 
  10   3  10       23.95        8.71     43.26 o 
  11   3  10        6.68       -5.74     68.87 o 
  12   3  10      612.93      512.23     94.12 o 
  13   3  10       15.48      -14.00     45.43 o 
 -12   4  10      115.70       94.25     50.93 o 
 -11   4  10      424.63      416.72     74.86 o 
 -10   4  10       26.41      -15.54     60.08 o 
  -9   4  10       73.42       87.35     49.79 o 
  -8   4  10        3.51        6.51     53.97 o 
  -7   4  10       20.71       17.65     82.06 o 
  -6   4  10        0.07       60.82     56.44 o 
  -5   4  10      633.34      679.62     99.79 o 
  -4   4  10        5.21      -19.41     52.66 o 
  -3   4  10     1281.50     1338.69    129.79 o 
  -2   4  10       19.56       -3.14     46.47 o 
  -1   4  10      571.97      657.99    185.94 o 
   0   4  10      137.03       43.88     75.49 o 
   1   4  10      313.29      210.04    109.04 o 
   2   4  10        3.83       -4.73     40.54 o 
   3   4  10       64.87       94.81     55.41 o 
   4   4  10      141.87      198.71     62.59 o 
   5   4  10      320.48      492.62     84.98 o 
   6   4  10        3.62      -29.34     40.54 o 
   7   4  10      177.10      188.13    126.83 o 
   8   4  10       58.13       74.13     54.90 o 
   9   4  10       29.96       43.39     46.56 o 
  10   4  10       60.85       52.00     61.49 o 
  11   4  10       10.08       13.20     51.13 o 
  12   4  10        3.12       13.77     49.49 o 
 -11   5  10        0.03      -57.05     56.37 o 
 -10   5  10       76.08      143.72     65.24 o 
  -9   5  10       58.68       63.37     56.44 o 
  -8   5  10      269.59      144.29     70.01 o 
  -7   5  10       39.65       20.80     63.42 o 
  -6   5  10      302.86      232.00     72.99 o 
  -5   5  10       22.08       47.42     71.41 o 
  -4   5  10      658.93      682.54    102.15 o 
  -3   5  10        6.35       20.51     46.63 o 
  -2   5  10      151.85      187.17     68.93 o 
  -1   5  10       20.19      -54.56     56.21 o 
   0   5  10      331.90      395.33     95.60 o 
   1   5  10      117.35      176.94     84.46 o 
   2   5  10       55.01       83.79     80.34 o 
   3   5  10      323.86      340.64     70.11 o 
   4   5  10      187.52      198.19     60.07 o 
   5   5  10       29.50       49.52     51.14 o 
   6   5  10      167.72      147.77     60.26 o 
   7   5  10       70.02       74.12     62.71 o 
   8   5  10       74.82       89.61     48.98 o 
   9   5  10       71.49       94.12     86.08 o 
  10   5  10        7.28        4.54     53.49 o 
  11   5  10        6.84       23.92     49.36 o 
 -10   6  10       54.24       51.58     69.92 o 
  -9   6  10      108.13      187.26     63.36 o 
  -8   6  10       32.52      -13.37     47.98 o 
  -7   6  10       77.22       52.82     55.15 o 
  -6   6  10        0.68        8.03     67.14 o 
  -5   6  10       73.88      150.68     79.49 o 
  -4   6  10       50.51       -0.41     77.12 o 
  -3   6  10       73.19       53.62     65.36 o 
  -2   6  10       19.46        8.23     74.10 o 
  -1   6  10       16.47       17.30     62.42 o 
   0   6  10        0.03       10.48     57.11 o 
   1   6  10        8.51      -32.14     60.71 o 
   2   6  10       29.01       53.73     60.95 o 
   3   6  10       22.51      -16.07     70.01 o 
   4   6  10      109.36       93.19     58.37 o 
   5   6  10      182.65      175.88     61.54 o 
   6   6  10       17.95       11.74     58.80 o 
   7   6  10       67.27       73.59     64.49 o 
   8   6  10       17.17      -24.44     57.01 o 
   9   6  10      141.14      173.85     58.84 o 
  -7   7  10       54.25       -3.87     53.45 o 
  -6   7  10       63.25       61.98     73.46 o 
  -5   7  10       56.84      100.10     83.53 o 
  -4   7  10       15.80       -7.53     77.90 o 
  -3   7  10        0.51       -3.93     54.84 o 
  -2   7  10       42.30       84.18     68.36 o 
  -1   7  10       36.56       93.15     75.46 o 
   0   7  10        1.36       48.37     68.07 o 
   1   7  10       16.89        8.02     78.74 o 
   2   7  10        5.27       64.69     64.68 o 
   3   7  10       40.32       38.48     59.61 o 
   4   7  10       13.12       66.97     73.63 o 
   5   7  10        3.93       61.47     49.67 o 
   6   7  10        2.45       44.46     63.40 o 
   7   7  10        3.72      -11.30     60.79 o 
  -3   8  10      127.68      208.39     85.79 o 
  -2   8  10       62.74       59.44     71.05 o 
  -1   8  10       57.21      101.51     73.60 o 
   0   8  10       28.45       36.58     61.66 o 
   1   8  10       25.98       86.26     76.66 o 
   2   8  10       53.03       92.38     86.43 o 
   3   8  10      135.30      191.13     72.78 o 
 -11   1  11       25.74       -8.47     56.81 o 
 -10   1  11       22.99        0.20     61.42 o 
  -9   1  11        2.88      -56.50     58.16 o 
  -8   1  11       22.13       33.55     57.91 o 
  -7   1  11       70.76      109.14     70.23 o 
  -6   1  11       22.30       47.77     58.74 o 
  -5   1  11       19.33      -24.08     42.33 o 
  -4   1  11        0.10      -13.90     64.21 o 
  -3   1  11       61.71       63.10     66.14 o 
  -2   1  11       50.31      -31.19     52.92 o 
  -1   1  11        0.03      -29.84     50.50 o 
   0   1  11        0.06      -38.42     54.21 o 
   1   1  11       38.80      -40.20     53.15 o 
   2   1  11       49.27       29.84     61.98 o 
   3   1  11       15.10       99.85     95.26 o 
   4   1  11       10.31      -13.77     84.93 o 
   5   1  11       40.89       66.88     99.85 o 
   6   1  11       24.44      -13.16     63.87 o 
   7   1  11        7.01       33.01     56.70 o 
   8   1  11      395.98      337.55     77.10 o 
   9   1  11       42.24       69.09     59.78 o 
  10   1  11      160.35      162.90    206.02 o 
  11   1  11       23.38       26.09     58.80 o 
 -11   2  11        4.57       58.46     59.21 o 
 -10   2  11        7.46       52.43     74.26 o 
  -9   2  11        6.52       17.22     73.00 o 
  -8   2  11      122.46      119.97     71.82 o 
  -7   2  11       57.39       44.85     61.09 o 
  -6   2  11       11.14       21.23     60.29 o 
  -5   2  11        4.92       16.70     62.02 o 
  -4   2  11      226.25      259.97     84.36 o 
  -3   2  11      184.86      276.12     75.33 o 
  -2   2  11       15.26       32.80     66.95 o 
  -1   2  11      498.21      499.71     76.46 o 
   0   2  11       69.34      105.59     97.56 o 
   1   2  11       11.00      -53.94     81.49 o 
   2   2  11       84.14      139.88    158.96 o 
   3   2  11      264.31      328.68     75.75 o 
   4   2  11      483.25      454.52     77.20 o 
   5   2  11       10.48       53.94     92.97 o 
   6   2  11      195.11      293.83    119.37 o 
   7   2  11       70.10       68.87     96.41 o 
   8   2  11       33.89       12.63     54.90 o 
   9   2  11      640.27      646.89    100.66 o 
  10   2  11        2.75        3.56     43.85 o 
 -10   3  11      111.86      123.24     65.60 o 
  -9   3  11        0.74       22.05     58.95 o 
  -8   3  11      140.40      142.98     65.69 o 
  -7   3  11       26.90       27.31     64.49 o 
  -6   3  11      220.75      247.18     72.65 o 
  -5   3  11      148.74      214.21     76.78 o 
  -4   3  11       24.13      -28.14     52.99 o 
  -3   3  11       73.20      120.36     66.51 o 
  -2   3  11        0.70       28.21     50.45 o 
  -1   3  11       82.27        1.24     61.22 o 
   0   3  11       33.63       91.25     75.18 o 
   1   3  11      156.07      252.51    112.48 o 
   2   3  11      238.92      345.47    118.22 o 
   3   3  11      411.50      472.56     88.36 o 
   4   3  11        1.04       27.87     52.34 o 
   5   3  11      152.48      198.48     71.25 o 
   6   3  11        3.01        4.15     46.31 o 
   7   3  11       17.04       40.96     55.17 o 
   8   3  11      260.15      266.28    123.96 o 
   9   3  11        0.96      -12.63     95.26 o 
  10   3  11       20.72       -1.69     46.36 o 
  -9   4  11      294.90      263.70     70.86 o 
  -8   4  11       32.97        1.04     56.19 o 
  -7   4  11      341.17      308.75     77.43 o 
  -6   4  11      141.17      186.36     78.16 o 
  -5   4  11       61.44       -0.74     50.24 o 
  -4   4  11       22.78       21.72     51.42 o 
  -3   4  11        9.20       26.40     78.05 o 
  -2   4  11       20.97       53.98     65.80 o 
  -1   4  11       57.68       84.85     61.77 o 
   0   4  11       40.14        3.63     58.54 o 
   1   4  11      140.46      226.81     70.59 o 
   2   4  11        1.83       28.69     92.97 o 
   3   4  11      142.81      281.20    118.22 o 
   4   4  11      113.83      138.89     60.93 o 
   5   4  11       23.26       28.75     61.42 o 
   6   4  11      336.60      451.10     87.11 o 
   7   4  11        5.24       78.37     65.90 o 
   8   4  11       70.72       30.13     66.57 o 
   9   4  11       12.56       -2.18     63.70 o 
  -7   5  11      237.53      258.22     85.30 o 
  -6   5  11       53.60      -26.74     65.01 o 
  -5   5  11       12.02       56.78     70.98 o 
  -4   5  11        6.36      125.86     76.24 o 
  -3   5  11       45.41       42.41     61.42 o 
  -2   5  11      637.96      926.28    117.17 o 
  -1   5  11      104.98      183.81     90.04 o 
   0   5  11      195.28      177.92     78.54 o 
   1   5  11        0.66       -4.23     54.78 o 
   2   5  11        0.41       88.42     69.59 o 
   3   5  11      123.08       91.82     83.79 o 
   4   5  11       31.85      182.49    107.89 o 
   5   5  11        0.48      -14.65     49.46 o 
   6   5  11      130.15      146.18     69.22 o 
   7   5  11      286.55      373.22     75.46 o 
  -4   6  11       77.78       86.02     76.40 o 
  -3   6  11      196.10      273.80     78.23 o 
  -2   6  11      188.28      167.28     90.51 o 
  -1   6  11      339.07      393.94     89.10 o 
   0   6  11      146.49       98.66    105.59 o 
   1   6  11        3.82      -82.98     61.28 o 
   2   6  11       15.52       -3.00     65.68 o 
   3   6  11        6.90      -20.03     55.58 o 
   4   6  11       18.13       79.20     80.34 o 
  -7   0  12      143.36       89.52    105.59 o 
  -6   0  12      554.06      632.41    157.24 o 
   1   0  12      255.17      213.48     97.56 o 
   2   0  12      355.56      470.58    129.70 o 
   3   0  12      271.45       73.46    101.00 o 
   4   0  12      643.62      744.89    159.54 o 
   5   0  12       14.37       34.43     95.26 o 
   6   0  12       25.20       11.48     97.56 o 
   7   0  12       27.42      114.78    104.45 o 
  -6   1  12        4.63      -27.55     97.56 o 
  -5   1  12      596.55      580.76    149.21 o 
  -4   1  12       76.84      -49.35     71.16 o 
  -3   1  12      648.50      775.88    149.21 o 
  -2   1  12       73.36       75.18     64.93 o 
  -1   1  12      138.46      206.60    122.81 o 
   2   1  12       15.81       21.61     54.32 o 
   3   1  12      262.61      319.45     71.42 o 
   4   1  12        5.93       52.30     66.14 o 
   5   1  12      336.92      364.24     92.05 o 
   6   1  12       41.30       95.11     73.18 o 
  -5   2  12       46.70       95.09     72.88 o 
  -4   2  12      118.39       45.28     58.46 o 
  -3   2  12        2.09       20.24     67.72 o 
  -2   2  12      144.43      339.37     93.24 o 
  -1   2  12       81.30      111.83     79.94 o 
   0   2  12      137.81      252.51     86.84 o 
   3   2  12      109.10      173.31     99.85 o 
   4   2  12      176.98      265.13    114.78 o 
   5   2  12        0.36       17.22     72.31 o 
   6   2  12       31.42       30.96     53.30 o 
  -4   3  12       40.72       -3.55     74.60 o 
  -3   3  12       74.54      214.67    165.85 o 
  -2   3  12       30.04       69.05     80.68 o 
  -1   3  12      162.49      199.35     87.35 o 
   0   3  12      148.69      183.93     85.27 o 
   1   3  12      142.69      193.29     79.52 o 
   2   3  12      234.03      359.25    120.51 o 
   3   3  12       37.90       63.13     99.85 o 
   4   3  12       19.22       26.40     96.41 o 
   0   4  12      315.07      553.35    113.63 o 
                                                 
